# Supplementary material for: ADAM12 is a costimulatory molecule that determines Th1 cell fate and mediates tissue inflammation
Source: Cell Mol Immunol. 2020 Jun 22;18(8):1904–19. doi: 10.1038/s41423-020-0486-8 (PMC8322154; doi:10.1038/s41423-020-0486-8)
Supplement: Supplementary file 8 — Supplementary File 1 [file 41423_2020_486_MOESM8_ESM.xlsx]

## Sheet: Sheet1
Supplementary file 1: Differentially expressed genes in ADAM12-/- versus ADAM12+/+ (p value<0,05).
Gene Identifiers	Entrez Ids	Log2FC (KOvsWT)	p value for the statistical significance of this change
Hbb-y	15135	1.50726	0.000345285
Fpr1	14293	1.404	0.000671065
Aff3	16764	1.29901	0.00132026
Mmp12	17381	1.29062	0.00045793
Armcx2	67416	1.15281	0.00616006
Rhod	11854	1.13593	0.00464107
Trim2	80890	1.13481	0.00577173
Pou6f1	19009	1.10388	0.00809753
Cd86	12524	1.05945	0.00828776
Cd7	12516	1.05204	0.0107945
Maged2	80884	1.03569	0.0139175
Ccl20	20297	1.02028	0.0153894
Bcam	57278	1.00217	0.0124556
Nfkbiz	80859	1.00103	0.00490636
Ift80	68259	0.994452	0.0180305
Mgmt	17314	0.984612	0.0165568
Slc4a8	59033	0.971331	0.021053
Tpk1	29807	0.966316	0.0215873
Gad1	14415	0.966155	0.00843362
Cd3e	12501	0.961806	0.0183084
Helq	191578	0.949036	0.0215723
Nrn1	68404	0.947867	0.0227077
Ikzf2	22779	0.94591	0.0134572
Pid1	98496	0.945369	0.0185138
Cnksr3	215748	0.943193	0.018197
Pglyrp2	57757	0.921145	0.0260421
Zbtb46	72147	0.906071	0.0249297
Eml5	319670	0.905877	0.0302271
Ppargc1b	170826	0.904894	0.020561
Carns1	107239	0.904357	0.0296796
Tmem194b	227094	0.897912	0.0293314
Spib	272382	0.895053	0.022833
Gm4759	209380	0.893586	0.0278803
Btla	208154	0.893468	0.032825
Rasgrf2	19418	0.890091	0.0138048
Sp6	83395	0.873197	0.0242415
Slc26a11	268512	0.867036	0.0244053
Il10rb	16155	0.861786	0.0331692
Inadl	12695	0.860179	0.0392685
Klf2	16598	0.857879	0.0209754
P2ry10	78826	0.854425	0.0416256
Nek8	140859	0.849922	0.0387439
Gramd1b	235283	0.847458	0.0351445
Pard6g	93737	0.846526	0.0390154
Gimap7	231932	0.840442	0.0171985
Ldlrad4	52662	0.835824	0.0372001
Mgst2	211666	0.835016	0.0464527
Smc4	70099	0.83233	0.0198442
Gm4956	241041	0.813693	0.0319186
Fsd1l	319636	0.812019	0.0393536
Dgka	13139	0.811945	0.0393788
Cd200	17470	0.796428	0.0459362
Sun2	223697	0.782558	0.0498709
Mmp8	17394	0.776837	0.040928
Bcl2	12043	0.771821	0.0272807
Rras2	66922	0.764933	0.0459506
Trim59	66949	0.762327	0.0470281
Slc2a4rg-ps	329584	0.750696	0.0467216
BC021614	14870	0.739296	0.045113
Ptprcap	19265	0.735303	0.030494
C1qtnf1	56745	0.735105	0.0398746
Gimap4	107526	0.723936	0.0406848
Ceacam-ps1	100038912	0.717135	0.0452778
Fam162a	70186	0.711756	0.0429823
Cd3d	12500	0.694977	0.0426295
Sv2a	64051	0.681146	0.047732
Utrn	22288	0.658043	0.0496589
Map2	17756	0.653532	0.0474181
Pdia6	71853	-0.617037	0.0494232
Tmed9	67511	-0.649646	0.0392305
Rnh1	107702	-0.668165	0.0346842
Pcyt1a	13026	-0.682065	0.0494317
Aldh2	11669	-0.69244	0.0300093
5830416I19Rik	74757	-0.708411	0.0433997
Itpripl1	73338	-0.709729	0.0341918
Hist1h1c	50708	-0.720003	0.0453437
Gns	75612	-0.730727	0.0404068
Camk1	52163	-0.738437	0.0494034
H2-T23	15040	-0.74448	0.0446021
4933431E20Rik	329735	-0.765312	0.0455783
Fgl2	14190	-0.77531	0.0367864
Spi1	20375	-0.776873	0.0321248
Plod1	18822	-0.777359	0.0451598
Cgrrf1	68755	-0.780424	0.0265647
Lyl1	17095	-0.78181	0.0465786
Nt5c3	107569	-0.785666	0.0292396
Grn	14824	-0.793354	0.0209845
Dsg2	13511	-0.796625	0.0374679
Pqlc1	66943	-0.797113	0.0417474
Itm2b	16432	-0.803554	0.0287603
Cd300lf	246746	-0.807752	0.042001
B3gnt8	232984	-0.807943	0.045428
Ccl8	20307	-0.808339	0.0294575
Chst12	59031	-0.809881	0.0170912
Nfam1	74039	-0.82298	0.027035
Slc31a1	20529	-0.823988	0.0205258
Osm	18413	-0.825175	0.0474004
Car2	12349	-0.826465	0.0398436
Uap1	107652	-0.827041	0.0305947
Lilrb4a	14728	-0.829931	0.0467291
Creld2	76737	-0.834425	0.0144225
Sepn1	74777	-0.835752	0.0468676
Ift57	73916	-0.835902	0.0232967
Klrc1	16641	-0.838291	0.0456756
Trpm6	225997	-0.841735	0.0236679
Idh1	15926	-0.842048	0.0455131
Lat2	56743	-0.849321	0.0417817
B3galt2	26878	-0.857284	0.0383529
Chpt1	212862	-0.857962	0.040038
Adamts14	237360	-0.867259	0.0227126
C3ar1	12267	-0.870463	0.0387693
Rad51b	19363	-0.87117	0.0374597
Ggh	14590	-0.873008	0.0104956
Pecam1	18613	-0.877869	0.0233168
Gal	14419	-0.877938	0.015414
B4galnt2	14422	-0.883293	0.0206913
Tlr2	24088	-0.88639	0.0350852
Tspan9	109246	-0.886656	0.0340856
Plscr2	18828	-0.887838	0.0242971
Mpzl1	68481	-0.88941	0.0331267
Anpep	16790	-0.89048	0.0322681
Hip1	215114	-0.892139	0.0248796
Wwtr1	97064	-0.898229	0.0303567
Selm	114679	-0.898243	0.0178373
Dhrs3	20148	-0.905829	0.020636
Csf1	12977	-0.912726	0.026058
Arsb	11881	-0.916608	0.0230535
Cd200r4	239849	-0.91678	0.0285009
Igfbp7	29817	-0.918293	0.0178161
Slc17a8	216227	-0.920933	0.0217269
Plekhf1	72287	-0.933245	0.0252465
Cdh1	12550	-0.947856	0.020208
Myadm	50918	-0.951361	0.0237314
Dlg2	23859	-0.955795	0.0228949
Rnf128	66889	-0.95663	0.0221802
Dusp6	67603	-0.957018	0.0230236
Prss12	19142	-0.979807	0.0193568
Dab2ip	69601	-0.988755	0.0187242
Kctd11	216858	-0.992945	0.0146912
Ltbp3	16998	-1.00474	0.0168131
Dyrk3	226419	-1.00551	0.0166341
Htra1	56213	-1.01722	0.013612
Cxcr6	80901	-1.0176	0.00872959
Mmp9	17395	-1.02957	0.014457
9430020K01Rik	240185	-1.04443	0.0126308
Nrg1	211323	-1.05019	0.0125345
Napsa	16541	-1.07992	0.0103412
F2r	14062	-1.08101	0.0101616
Sh2d1b1	26904	-1.08339	0.00707435
Ltb4r1	16995	-1.09084	0.00351958
Gla	11605	-1.11897	0.00352521
Gstm5	14866	-1.12744	0.00735334
Slc17a6	140919	-1.13035	0.00531321
Clec1a	243653	-1.13136	0.00355489
Epas1	13819	-1.16668	0.00385047
Rmdn2	381110	-1.20349	0.00387703
Prg2	19074	-1.24798	0.00195682
Dixdc1	330938	-1.27207	0.00144473
Kcnj8	16523	-1.32681	0.00139114
Csf2	12981	-1.37644	0.000754933
Tmem119	231633	-1.45604	0.000459948
