# Supplementary material for: ADAM12 is a costimulatory molecule that determines Th1 cell fate and mediates tissue inflammation
Source: Cell Mol Immunol. 2020 Jun 22;18(8):1904–19. doi: 10.1038/s41423-020-0486-8 (PMC8322154; doi:10.1038/s41423-020-0486-8)
Supplement: Supplementary file 9 — Supplementary File 2 [file 41423_2020_486_MOESM9_ESM.xlsx]

## Sheet: GOTermBPall
Supplementary File. 2 List of the significant pathways (p value <0.05) in GO Term of Biological pathways (BP) based on differentially expressed genes in Adam12-/- vs Adam12+/+
Category	Term	Count	%	PValue	Genes	List Total	Pop Hits	Pop Total	Fold Enrichment	Bonferroni	Benjamini	FDR
GOTERM_BP_ALL	GO:0051239~regulation of multicellular organismal process	46	28.5714	5.16594e-07	50918, 69601, 15040, 26904, 52163, 13819, 52662, 211323, 107702, 66889, 16998, 72147, 231633, 12524, 12501, 216858, 170826, 14419, 330938, 12977, 14062, 74039, 16790, 20148, 67603, 12550, 16598, 12267, 14824, 14870, 13511, 20375, 20297, 12043, 12349, 97064, 12981, 17395, 74777, 19074, 83395, 17756, 56745, 11881, 24088, 57757	140	2804	18082	2.11884	0.0016899	0.0016899	9.39e-06
GOTERM_BP_ALL	GO:0002376~immune system process	41	25.4658	5.87349e-07	69601, 15040, 26904, 13819, 14293, 72147, 16523, 226419, 272382, 12524, 12500, 12501, 170826, 20307, 14419, 18413, 12977, 246746, 74039, 17095, 12550, 12267, 16598, 208154, 20375, 20297, 12043, 56213, 12349, 17470, 12981, 17395, 19074, 56743, 18613, 66949, 24088, 16155, 14728, 57757, 12516	140	2342	18082	2.26108	0.00192113	0.000961029	1.07e-05
GOTERM_BP_ALL	GO:0044707~single-multicellular organism process	76	47.205	1.0858e-06	15040, 26904, 13819, 52662, 23859, 16541, 140859, 66889, 16998, 231633, 12524, 272382, 80884, 68404, 170826, 29817, 18413, 330938, 216227, 14062, 16790, 20148, 17314, 12550, 12267, 14824, 14870, 20375, 12349, 97064, 73916, 17394, 17395, 16432, 74777, 83395, 17756, 56745, 68259, 16764, 24088, 12516, 69601, 50918, 52163, 211323, 15926, 107702, 72147, 19363, 16523, 226419, 12500, 12501, 216858, 1441…	140	6161	18082	1.59324	0.00354859	0.00118426	1.97e-05
GOTERM_BP_ALL	GO:0048856~anatomical structure development	72	44.7205	2.41387e-06	15040, 13819, 52662, 23859, 140859, 16998, 231633, 12524, 272382, 68404, 170826, 20307, 29817, 18413, 330938, 216227, 17381, 16790, 20148, 17314, 12550, 12267, 14824, 14870, 20375, 12349, 97064, 73916, 22288, 17394, 16432, 17395, 74777, 83395, 17756, 98496, 68259, 66949, 16764, 24088, 69601, 50918, 52163, 211323, 15926, 107702, 72147, 16523, 19363, 226419, 18822, 12500, 12501, 216858, 14419, 1297…	140	5799	18082	1.60361	0.00787187	0.0019738	4.39e-05
GOTERM_BP_ALL	GO:0007275~multicellular organism development	66	40.9938	4.68399e-06	15040, 13819, 52662, 140859, 23859, 16998, 231633, 12524, 272382, 68404, 170826, 29817, 18413, 330938, 216227, 16790, 20148, 17314, 12550, 12267, 14824, 14870, 20375, 12349, 97064, 73916, 17394, 16432, 17395, 74777, 83395, 17756, 68259, 16764, 24088, 69601, 50918, 52163, 211323, 15926, 107702, 72147, 16523, 19363, 226419, 12500, 12501, 216858, 14419, 12977, 246746, 74039, 17095, 67603, 16598, 135…	140	5195	18082	1.64088	0.0152184	0.00306239	8.52e-05
GOTERM_BP_ALL	GO:0032502~developmental process	72	44.7205	8.32388e-06	15040, 13819, 52662, 23859, 140859, 16998, 231633, 12524, 272382, 68404, 170826, 20307, 29817, 18413, 330938, 216227, 17381, 16790, 20148, 17314, 12550, 12267, 14824, 14870, 20375, 12349, 97064, 73916, 22288, 17394, 16432, 17395, 74777, 83395, 17756, 98496, 68259, 66949, 16764, 24088, 69601, 50918, 52163, 211323, 15926, 107702, 72147, 16523, 19363, 226419, 18822, 12500, 12501, 216858, 14419, 1297…	140	5983	18082	1.55429	0.0268845	0.00453179	0.000151
GOTERM_BP_ALL	GO:0044767~single-organism developmental process	71	44.0994	9.18524e-06	15040, 13819, 52662, 23859, 140859, 16998, 231633, 12524, 272382, 68404, 170826, 20307, 29817, 18413, 330938, 216227, 17381, 16790, 20148, 17314, 12550, 12267, 14824, 14870, 20375, 12349, 97064, 73916, 22288, 17394, 16432, 17395, 74777, 83395, 17756, 98496, 68259, 66949, 16764, 24088, 69601, 50918, 52163, 211323, 15926, 107702, 72147, 16523, 19363, 226419, 12500, 12501, 216858, 14419, 12977, 2467…	140	5879	18082	1.55982	0.0296249	0.00428687	0.000167
GOTERM_BP_ALL	GO:0048731~system development	60	37.2671	9.18787e-06	15040, 13819, 52662, 140859, 23859, 16998, 231633, 12524, 272382, 68404, 170826, 29817, 18413, 330938, 216227, 16790, 20148, 17314, 12550, 12267, 14824, 14870, 20375, 12349, 97064, 73916, 16432, 17395, 74777, 83395, 17756, 68259, 24088, 69601, 52163, 211323, 107702, 15926, 72147, 16523, 226419, 12500, 12501, 216858, 14419, 12977, 246746, 74039, 17095, 16598, 13511, 12043, 20297, 56213, 12981, 116…	140	4610	18082	1.681	0.0296333	0.00375309	0.000167
GOTERM_BP_ALL	GO:0008284~positive regulation of cell proliferation	22	13.6646	1.06047e-05	12267, 69601, 14824, 15040, 56213, 12043, 211323, 97064, 16998, 19363, 12981, 17395, 231633, 12524, 74777, 83395, 12501, 98496, 18413, 12977, 17381, 14062	140	943	18082	3.01321	0.0341241	0.00385033	0.000193
GOTERM_BP_ALL	GO:0048522~positive regulation of cellular process	61	37.8882	1.66822e-05	15040, 26904, 22779, 13819, 16998, 70186, 231633, 12524, 170826, 20307, 18413, 330938, 14062, 17381, 19418, 17314, 12550, 12267, 208154, 14824, 14870, 20375, 12349, 97064, 73916, 17395, 215748, 74777, 83395, 56745, 78826, 98496, 68259, 24088, 50918, 69601, 11854, 52163, 211323, 72147, 19363, 12500, 12501, 216858, 14419, 12977, 74039, 72287, 17095, 67603, 16598, 215114, 12043, 20297, 56213, 223697…	140	4808	18082	1.63864	0.0531531	0.0054469	0.000303
GOTERM_BP_ALL	GO:0042127~regulation of cell proliferation	30	18.6335	1.68853e-05	69601, 15040, 211323, 16998, 19363, 231633, 12524, 12501, 216858, 14419, 18413, 12977, 17381, 14062, 12550, 12267, 14824, 14870, 208154, 56213, 12043, 97064, 73916, 12981, 17395, 74777, 83395, 98496, 68259, 24088	140	1642	18082	2.35975	0.0537827	0.00501312	0.000307
GOTERM_BP_ALL	GO:0002521~leukocyte differentiation	16	9.93789	1.94955e-05	12981, 272382, 12524, 12500, 12501, 170826, 20375, 12043, 20297, 12349, 12977, 246746, 74039, 72147, 17095, 57757	140	544	18082	3.79874	0.0618344	0.00530494	0.000354
GOTERM_BP_ALL	GO:0048518~positive regulation of biological process	65	40.3727	2.23323e-05	15040, 26904, 22779, 13819, 16998, 70186, 231633, 12524, 170826, 20307, 18413, 330938, 14062, 17381, 19418, 17314, 12550, 12267, 208154, 14824, 14870, 20375, 12349, 97064, 73916, 22288, 17395, 215748, 74777, 83395, 56745, 78826, 56743, 98496, 68259, 24088, 50918, 69601, 11854, 52163, 211323, 14293, 72147, 19363, 12500, 12501, 216858, 14419, 12977, 74039, 72287, 17095, 67603, 16598, 215114, 12043,…	140	5311	18082	1.58072	0.0705077	0.00560858	0.000406
GOTERM_BP_ALL	GO:0002682~regulation of immune system process	25	15.528	2.70083e-05	12550, 12267, 69601, 208154, 15040, 26904, 56213, 20375, 12043, 20297, 12349, 14293, 17470, 72147, 17395, 12524, 12501, 170826, 14419, 56743, 18613, 12977, 24088, 74039, 57757	140	1249	18082	2.58521	0.0846296	0.00629627	0.000491
GOTERM_BP_ALL	GO:0002684~positive regulation of immune system process	19	11.8012	3.13412e-05	12267, 69601, 208154, 15040, 26904, 12043, 20297, 12349, 14293, 72147, 17395, 12524, 12501, 170826, 56743, 18613, 12977, 24088, 74039	140	782	18082	3.13809	0.0975236	0.0068175	0.00057
GOTERM_BP_ALL	GO:2000026~regulation of multicellular organismal development	32	19.8758	3.39691e-05	50918, 69601, 52163, 52662, 211323, 107702, 16998, 72147, 231633, 12524, 12501, 216858, 170826, 14419, 330938, 12977, 74039, 67603, 12550, 12267, 14824, 20297, 12043, 20375, 12349, 97064, 17395, 83395, 17756, 11881, 24088, 57757	140	1888	18082	2.1891	0.105255	0.00692694	0.000617
GOTERM_BP_ALL	GO:0048583~regulation of response to stimulus	46	28.5714	5.1666e-05	50918, 69601, 15040, 26904, 52662, 211323, 140859, 14293, 70186, 12524, 12501, 216858, 20307, 18413, 330938, 12977, 14062, 74039, 19418, 72287, 20148, 67603, 17314, 12550, 12267, 208154, 14870, 215114, 20297, 12043, 56213, 97064, 17470, 12981, 17395, 215748, 74777, 56745, 78826, 56743, 98496, 68259, 18613, 66949, 24088, 57757	140	3327	18082	1.78576	0.155625	0.00990117	0.000939
GOTERM_BP_ALL	GO:0002764~immune response-regulating signaling pathway	11	6.8323	6.99827e-05	12267, 69601, 12524, 208154, 12501, 26904, 56743, 12043, 24088, 74039, 14293	140	284	18082	5.00257	0.204776	0.0126488	0.00127
GOTERM_BP_ALL	GO:0008283~cell proliferation	31	19.2547	7.48796e-05	69601, 15040, 211323, 16998, 19363, 231633, 12524, 12501, 216858, 14419, 18413, 330938, 12977, 17381, 14062, 12550, 12267, 14824, 14870, 208154, 56213, 12043, 97064, 73916, 12981, 17395, 74777, 83395, 98496, 68259, 24088	140	1874	18082	2.13654	0.217425	0.0128205	0.00136
GOTERM_BP_ALL	GO:0002768~immune response-regulating cell surface receptor signaling pathway	9	5.59006	7.96968e-05	12267, 208154, 12501, 26904, 56743, 12043, 24088, 74039, 14293	140	181	18082	6.42218	0.229671	0.0129621	0.00145
GOTERM_BP_ALL	GO:0009966~regulation of signal transduction	37	22.9814	8.5052e-05	69601, 50918, 26904, 52662, 211323, 140859, 70186, 12501, 216858, 20307, 18413, 330938, 12977, 14062, 74039, 19418, 72287, 20148, 67603, 12550, 14870, 215114, 56213, 20297, 12043, 97064, 12981, 17395, 215748, 74777, 56745, 78826, 98496, 68259, 66949, 18613, 24088	140	2468	18082	1.93631	0.243061	0.013173	0.00155
GOTERM_BP_ALL	GO:0050776~regulation of immune response	16	9.93789	8.64652e-05	12550, 12267, 69601, 208154, 15040, 26904, 20297, 12043, 14293, 17470, 12524, 12501, 56743, 24088, 74039, 57757	140	620	18082	3.33309	0.246555	0.0127857	0.00157
GOTERM_BP_ALL	GO:0001775~cell activation	20	12.4224	8.7513e-05	208154, 15040, 26904, 20375, 20297, 12043, 17470, 12981, 12524, 12500, 12501, 56745, 14419, 56743, 24088, 14062, 74039, 71853, 57757, 17095	140	926	18082	2.78957	0.249135	0.0123805	0.00159
GOTERM_BP_ALL	GO:0048513~animal organ development	47	29.1925	9.71145e-05	69601, 15040, 13819, 52662, 211323, 140859, 15926, 16998, 72147, 16523, 226419, 231633, 272382, 12524, 12500, 12501, 170826, 14419, 29817, 330938, 12977, 216227, 246746, 74039, 17095, 20148, 17314, 12550, 12267, 16598, 14870, 13511, 20375, 20297, 12043, 56213, 12349, 97064, 73916, 12981, 17395, 74777, 83395, 68259, 11605, 114679, 57757	140	3520	18082	1.72454	0.272374	0.0131613	0.00176
GOTERM_BP_ALL	GO:0001932~regulation of protein phosphorylation	24	14.9068	0.000157279	69601, 50918, 14870, 26904, 52163, 20297, 12043, 52662, 211323, 97064, 12981, 17395, 215748, 12501, 56745, 20307, 98496, 18413, 18613, 330938, 12977, 24088, 14062, 67603	140	1309	18082	2.36805	0.402482	0.0203882	0.00286
GOTERM_BP_ALL	GO:0030097~hemopoiesis	19	11.8012	0.000167615	16598, 20297, 12043, 20375, 12349, 13819, 72147, 12981, 226419, 12524, 272382, 12500, 12501, 170826, 12977, 246746, 74039, 57757, 17095	140	892	18082	2.75111	0.422368	0.0208872	0.00304
GOTERM_BP_ALL	GO:0030335~positive regulation of cell migration	13	8.07453	0.000172602	12267, 69601, 50918, 11854, 12043, 20297, 223697, 17395, 66922, 18613, 12977, 24088, 14062	140	446	18082	3.76467	0.431723	0.0207138	0.00313
GOTERM_BP_ALL	GO:0042325~regulation of phosphorylation	25	15.528	0.000174227	50918, 69601, 14870, 26904, 52163, 20297, 12043, 52662, 211323, 97064, 12981, 17395, 215748, 12501, 56745, 170826, 20307, 98496, 18413, 18613, 330938, 12977, 14062, 24088, 67603	140	1407	18082	2.2949	0.43474	0.0201678	0.00316
GOTERM_BP_ALL	GO:0065008~regulation of biological quality	45	27.9503	0.000184445	50918, 69601, 52163, 64051, 13819, 211323, 16541, 66889, 14293, 16998, 16523, 226419, 140919, 170826, 14419, 18413, 12977, 14415, 14062, 19418, 16790, 72287, 20148, 20529, 12550, 12267, 16598, 13511, 215114, 20375, 12043, 268512, 12349, 223697, 17395, 74777, 56745, 59033, 78826, 98496, 18613, 114679, 24088, 71853, 12516	140	3398	18082	1.71044	0.453341	0.0206098	0.00335
GOTERM_BP_ALL	GO:0050896~response to stimulus	91	56.5217	0.000187695	191578, 15040, 26904, 13819, 52662, 140859, 16998, 16995, 70186, 109246, 12524, 170826, 29817, 20307, 18413, 330938, 14062, 17381, 19418, 20148, 17314, 12550, 12267, 208154, 14824, 14870, 20375, 12349, 97064, 73916, 14866, 17395, 16432, 215748, 74777, 56745, 17756, 78826, 98496, 56743, 68259, 66949, 211666, 16764, 14728, 24088, 12516, 69601, 50918, 19265, 80901, 11854, 225997, 52163, 211323, 1592…	140	8942	18082	1.31439	0.459127	0.0202773	0.00341
GOTERM_BP_ALL	GO:0051240~positive regulation of multicellular organismal process	27	16.7702	0.000188151	12267, 69601, 14824, 15040, 52163, 12043, 20297, 12349, 211323, 97064, 16998, 72147, 12981, 17395, 231633, 19074, 12501, 216858, 56745, 170826, 14419, 11881, 330938, 12977, 14062, 24088, 74039	140	1596	18082	2.18499	0.459934	0.0196768	0.00342
GOTERM_BP_ALL	GO:0030334~regulation of cell migration	17	10.559	0.000188475	12550, 12267, 69601, 50918, 11854, 20297, 12043, 52662, 211323, 223697, 17395, 66922, 18613, 11881, 12977, 24088, 14062	140	742	18082	2.95913	0.460507	0.0191004	0.00342
GOTERM_BP_ALL	GO:0002520~immune system development	20	12.4224	0.000192347	16598, 12267, 20297, 12043, 20375, 12349, 13819, 72147, 12981, 226419, 12524, 272382, 12500, 12501, 170826, 12977, 246746, 74039, 57757, 17095	140	984	18082	2.62515	0.467304	0.018904	0.00349
GOTERM_BP_ALL	GO:0002573~myeloid leukocyte differentiation	9	5.59006	0.000194843	12981, 272382, 12524, 170826, 20375, 12349, 12977, 246746, 72147	140	206	18082	5.64279	0.47164	0.0185891	0.00354
GOTERM_BP_ALL	GO:0030099~myeloid cell differentiation	12	7.45342	0.000197994	226419, 12981, 16598, 272382, 12524, 170826, 20375, 12349, 13819, 12977, 246746, 72147	140	386	18082	4.01525	0.477064	0.0183522	0.00359
GOTERM_BP_ALL	GO:0006950~response to stress	46	28.5714	0.000200667	69601, 191578, 19265, 80901, 15040, 26904, 13819, 15926, 14293, 70186, 16523, 16995, 19363, 18822, 12524, 80859, 170826, 20307, 14419, 29817, 18413, 330938, 12977, 14062, 17381, 17314, 67603, 16598, 12267, 14870, 20297, 12043, 56213, 12349, 14866, 12981, 17395, 74777, 19074, 56745, 18613, 66949, 24088, 16155, 71853, 57757	140	3518	18082	1.68881	0.481622	0.0180859	0.00364
GOTERM_BP_ALL	GO:0007166~cell surface receptor signaling pathway	34	21.118	0.000208869	69601, 26904, 52662, 211323, 14293, 16998, 109246, 12500, 12501, 216858, 20307, 18413, 330938, 12977, 237360, 19418, 74039, 12550, 12267, 14870, 208154, 215114, 56213, 20297, 12043, 97064, 73916, 12981, 16432, 17395, 98496, 56743, 68259, 24088	140	2278	18082	1.92772	0.495359	0.0183142	0.00379
GOTERM_BP_ALL	GO:0010646~regulation of cell communication	39	24.2236	0.000210168	69601, 50918, 26904, 52662, 211323, 140859, 70186, 12501, 216858, 20307, 14419, 18413, 330938, 12977, 14062, 74039, 19418, 72287, 20148, 67603, 12550, 14870, 215114, 56213, 20297, 12043, 12349, 97064, 12981, 17395, 215748, 74777, 56745, 78826, 98496, 68259, 18613, 66949, 24088	140	2785	18082	1.80866	0.497501	0.0179465	0.00381
GOTERM_BP_ALL	GO:2000147~positive regulation of cell motility	13	8.07453	0.000233947	12267, 69601, 50918, 11854, 12043, 20297, 223697, 17395, 66922, 18613, 12977, 24088, 14062	140	461	18082	3.64218	0.535147	0.0194502	0.00425
GOTERM_BP_ALL	GO:0023051~regulation of signaling	39	24.2236	0.000249135	69601, 50918, 26904, 52662, 211323, 140859, 70186, 12501, 216858, 20307, 14419, 18413, 330938, 12977, 14062, 74039, 19418, 72287, 20148, 67603, 12550, 14870, 215114, 56213, 20297, 12043, 12349, 97064, 12981, 17395, 215748, 74777, 56745, 78826, 98496, 68259, 18613, 66949, 24088	140	2808	18082	1.79385	0.557701	0.0201877	0.00452
GOTERM_BP_ALL	GO:0019220~regulation of phosphate metabolic process	27	16.7702	0.000267594	69601, 50918, 26904, 52163, 211323, 52662, 23859, 15926, 12501, 170826, 20307, 18413, 330938, 12977, 14062, 67603, 14870, 20297, 12043, 97064, 12981, 17395, 215748, 56745, 98496, 18613, 24088	140	1632	18082	2.13679	0.583646	0.0211445	0.00485
GOTERM_BP_ALL	GO:0051174~regulation of phosphorus metabolic process	27	16.7702	0.000270173	69601, 50918, 26904, 52163, 211323, 52662, 23859, 15926, 12501, 170826, 20307, 18413, 330938, 12977, 14062, 67603, 14870, 20297, 12043, 97064, 12981, 17395, 215748, 56745, 98496, 18613, 24088	140	1633	18082	2.13548	0.587148	0.0208432	0.0049
GOTERM_BP_ALL	GO:0051270~regulation of cellular component movement	18	11.1801	0.000270452	12550, 12267, 69601, 50918, 13511, 11854, 20297, 12043, 52662, 211323, 223697, 17395, 66922, 11881, 18613, 12977, 24088, 14062	140	846	18082	2.74802	0.587525	0.0203842	0.00491
GOTERM_BP_ALL	GO:0001894~tissue homeostasis	9	5.59006	0.000277255	170826, 12043, 12349, 13819, 12977, 14062, 16541, 16998, 12516	140	217	18082	5.35675	0.596613	0.0204217	0.00503
GOTERM_BP_ALL	GO:0001816~cytokine production	15	9.31677	0.000285569	16598, 12267, 14870, 15040, 26904, 20297, 16998, 66889, 12981, 19074, 12501, 24088, 14062, 74039, 57757	140	616	18082	3.14506	0.607448	0.0205653	0.00518
GOTERM_BP_ALL	GO:0051272~positive regulation of cellular component movement	13	8.07453	0.000289975	12267, 69601, 50918, 11854, 12043, 20297, 223697, 17395, 66922, 18613, 12977, 24088, 14062	140	472	18082	3.55729	0.613071	0.0204301	0.00526
GOTERM_BP_ALL	GO:0040017~positive regulation of locomotion	13	8.07453	0.0003013	12267, 69601, 50918, 11854, 12043, 20297, 223697, 17395, 66922, 18613, 12977, 24088, 14062	140	474	18082	3.54228	0.627159	0.0207728	0.00546
GOTERM_BP_ALL	GO:0048584~positive regulation of response to stimulus	29	18.0124	0.00030241	69601, 15040, 26904, 211323, 14293, 70186, 12524, 12501, 20307, 18413, 330938, 12977, 14062, 72287, 74039, 17314, 12267, 215114, 20297, 12043, 12981, 17395, 74777, 56745, 78826, 56743, 68259, 18613, 24088	140	1834	18082	2.04229	0.628512	0.0204186	0.00548
GOTERM_BP_ALL	GO:0048534~hematopoietic or lymphoid organ development	19	11.8012	0.000317596	16598, 20297, 12043, 20375, 12349, 13819, 72147, 12981, 226419, 12524, 272382, 12500, 12501, 170826, 12977, 246746, 74039, 57757, 17095	140	940	18082	2.61062	0.646537	0.0210003	0.00576
GOTERM_BP_ALL	GO:0009653~anatomical structure morphogenesis	38	23.6025	0.000332603	50918, 69601, 52163, 13819, 52662, 211323, 140859, 107702, 16998, 68404, 170826, 20307, 14419, 330938, 12977, 17381, 16790, 20148, 67603, 12550, 12267, 16598, 20375, 12043, 56213, 12349, 97064, 73916, 17394, 17395, 83395, 17756, 98496, 68259, 18613, 66949, 16764, 24088	140	2744	18082	1.78862	0.663489	0.021547	0.00603
GOTERM_BP_ALL	GO:2000145~regulation of cell motility	17	10.559	0.000339049	12550, 12267, 69601, 50918, 11854, 20297, 12043, 52662, 211323, 223697, 17395, 66922, 18613, 11881, 12977, 24088, 14062	140	782	18082	2.80776	0.670518	0.0215341	0.00615
GOTERM_BP_ALL	GO:0001817~regulation of cytokine production	14	8.69565	0.000414785	16598, 12267, 14870, 15040, 26904, 20297, 66889, 12981, 19074, 12501, 24088, 14062, 74039, 57757	140	564	18082	3.20603	0.742899	0.0257827	0.00751
GOTERM_BP_ALL	GO:0045321~leukocyte activation	17	10.559	0.000435345	208154, 15040, 26904, 20297, 12043, 20375, 17470, 12981, 12524, 12500, 12501, 14419, 56743, 24088, 74039, 57757, 17095	140	800	18082	2.74459	0.759643	0.0265401	0.00789
GOTERM_BP_ALL	GO:0006955~immune response	22	13.6646	0.000474846	12267, 69601, 208154, 15040, 26904, 12043, 20297, 14293, 12981, 12524, 19074, 12501, 20307, 56743, 18413, 66949, 12977, 24088, 14728, 74039, 57757, 12516	140	1233	18082	2.30451	0.788814	0.0283859	0.0086
GOTERM_BP_ALL	GO:0009888~tissue development	29	18.0124	0.000488313	69601, 50918, 52662, 211323, 16998, 19363, 18822, 231633, 14419, 12977, 17381, 67603, 17314, 12550, 12267, 16598, 13511, 12043, 20375, 12349, 97064, 73916, 17394, 17395, 74777, 68259, 11605, 18613, 114679	140	1889	18082	1.98283	0.797927	0.0286564	0.00884
GOTERM_BP_ALL	GO:0045597~positive regulation of cell differentiation	19	11.8012	0.000527636	50918, 69601, 14824, 52163, 12043, 12349, 211323, 97064, 16998, 72147, 12981, 231633, 216858, 170826, 20307, 11881, 330938, 12977, 24088	140	981	18082	2.50151	0.822349	0.0303848	0.00955
GOTERM_BP_ALL	GO:0045595~regulation of cell differentiation	28	17.3913	0.000530678	69601, 50918, 52163, 211323, 52662, 16998, 72147, 231633, 216858, 170826, 20307, 14419, 330938, 12977, 74039, 67603, 12550, 14824, 20297, 12043, 20375, 12349, 97064, 12981, 17756, 11881, 24088, 57757	140	1802	18082	2.00688	0.824111	0.0300294	0.0096
GOTERM_BP_ALL	GO:0050793~regulation of developmental process	33	20.4969	0.000544973	50918, 69601, 52163, 52662, 211323, 107702, 16998, 72147, 231633, 12524, 12501, 216858, 170826, 20307, 14419, 330938, 12977, 74039, 67603, 12550, 12267, 14824, 20297, 12043, 20375, 12349, 97064, 17395, 83395, 17756, 11881, 24088, 57757	140	2299	18082	1.85393	0.832157	0.0303026	0.00986
GOTERM_BP_ALL	GO:0040012~regulation of locomotion	17	10.559	0.000561747	12550, 12267, 69601, 50918, 11854, 20297, 12043, 52662, 211323, 223697, 17395, 66922, 18613, 11881, 12977, 24088, 14062	140	819	18082	2.68092	0.841131	0.0306998	0.0102
GOTERM_BP_ALL	GO:0048869~cellular developmental process	53	32.9193	0.000563902	13819, 52662, 23859, 16998, 12524, 272382, 231633, 68404, 170826, 20307, 330938, 16790, 17314, 12550, 14824, 14870, 20375, 12349, 97064, 73916, 17394, 17395, 74777, 17756, 98496, 68259, 66949, 24088, 50918, 69601, 52163, 211323, 72147, 226419, 12500, 12501, 216858, 14419, 12977, 246746, 74039, 17095, 67603, 16598, 215114, 12043, 20297, 56213, 12981, 66922, 18613, 11881, 57757	140	4465	18082	1.53311	0.842249	0.0303101	0.0102
GOTERM_BP_ALL	GO:0030154~cell differentiation	50	31.0559	0.000625661	69601, 50918, 52163, 13819, 52662, 211323, 23859, 16998, 72147, 226419, 231633, 272382, 12524, 68404, 12500, 216858, 12501, 170826, 14419, 20307, 330938, 12977, 246746, 74039, 16790, 17095, 67603, 17314, 12550, 16598, 14870, 14824, 215114, 20375, 56213, 20297, 12043, 12349, 97064, 12981, 17394, 17395, 74777, 66922, 17756, 68259, 11881, 18613, 24088, 57757	140	4143	18082	1.55874	0.871144	0.0330332	0.0113
GOTERM_BP_ALL	GO:0006468~protein phosphorylation	27	16.7702	0.000694941	69601, 50918, 26904, 225997, 52163, 211323, 52662, 140859, 226419, 12501, 20307, 18413, 330938, 12977, 14062, 67603, 14870, 20297, 12043, 97064, 12981, 17395, 215748, 56745, 98496, 18613, 24088	140	1737	18082	2.00762	0.897309	0.0360445	0.0126
GOTERM_BP_ALL	GO:0044699~single-organism process	124	77.0186	0.000717358	26904, 23859, 16541, 66889, 70186, 109246, 231633, 12524, 272382, 68404, 19142, 170826, 20307, 18413, 330938, 216227, 17381, 19418, 17314, 14824, 208154, 14870, 11669, 20375, 12349, 97064, 73916, 22288, 17394, 17395, 56745, 98496, 56743, 16764, 24088, 12516, 50918, 80901, 11854, 225997, 107569, 52163, 13026, 15926, 14293, 72147, 226419, 12500, 12501, 15135, 14419, 26878, 12977, 14415, 232984, 740…	140	14030	18082	1.14152	0.904581	0.0366064	0.013
GOTERM_BP_ALL	GO:1902531~regulation of intracellular signal transduction	25	15.528	0.000729799	50918, 69601, 14870, 12043, 20297, 211323, 140859, 12981, 17395, 215748, 74777, 12501, 56745, 78826, 20307, 18413, 18613, 66949, 330938, 12977, 14062, 24088, 19418, 72287, 67603	140	1552	18082	2.0805	0.908392	0.0366586	0.0132
GOTERM_BP_ALL	GO:0042327~positive regulation of phosphorylation	18	11.1801	0.000831063	69601, 26904, 52163, 20297, 12043, 211323, 12981, 17395, 12501, 56745, 170826, 20307, 18413, 18613, 330938, 12977, 24088, 14062	140	934	18082	2.48911	0.934259	0.0410127	0.015
GOTERM_BP_ALL	GO:0016477~cell migration	21	13.0435	0.000848953	12550, 12267, 69601, 50918, 11854, 20297, 12043, 52662, 211323, 14293, 223697, 17395, 66922, 20307, 11881, 18613, 330938, 12977, 17381, 24088, 14062	140	1199	18082	2.26214	0.938002	0.0412559	0.0153
GOTERM_BP_ALL	GO:0016310~phosphorylation	30	18.6335	0.000898753	69601, 50918, 26904, 225997, 52163, 52662, 211323, 140859, 226419, 12501, 170826, 20307, 18413, 330938, 12977, 14062, 67603, 14870, 20297, 12043, 97064, 12981, 17395, 215748, 56745, 98496, 13139, 18613, 29807, 24088	140	2063	18082	1.87819	0.947337	0.0429866	0.0162
GOTERM_BP_ALL	GO:0006952~defense response	24	14.9068	0.000900618	12267, 69601, 19265, 80901, 14870, 15040, 26904, 56213, 12043, 20297, 14293, 16995, 16523, 12524, 19074, 80859, 20307, 14419, 66949, 12977, 16155, 14062, 24088, 57757	140	1481	18082	2.09303	0.947658	0.0424541	0.0162
GOTERM_BP_ALL	GO:0009636~response to toxic substance	7	4.34783	0.000930763	12550, 14870, 225997, 12043, 24088, 17314, 14866	140	146	18082	6.19247	0.952581	0.0432227	0.0168
GOTERM_BP_ALL	GO:1902578~single-organism localization	42	26.087	0.000937508	50918, 69601, 15040, 225997, 64051, 211323, 23859, 16523, 140919, 80884, 19142, 14419, 15135, 18413, 216227, 14062, 19418, 16790, 72287, 20529, 12550, 14824, 12043, 268512, 12349, 97064, 73916, 223697, 12981, 22288, 17395, 215748, 74777, 56745, 59033, 56743, 98496, 68259, 18613, 114679, 24088, 71853	140	3325	18082	1.63146	0.953618	0.0429208	0.0169
GOTERM_BP_ALL	GO:0010647~positive regulation of cell communication	24	14.9068	0.000977384	69601, 26904, 215114, 20297, 12349, 211323, 70186, 12981, 17395, 12501, 56745, 78826, 20307, 14419, 18413, 68259, 18613, 330938, 12977, 24088, 14062, 72287, 74039, 19418	140	1490	18082	2.08038	0.9593	0.0440903	0.0176
GOTERM_BP_ALL	GO:0051246~regulation of protein metabolic process	34	21.118	0.000988418	69601, 50918, 26904, 52163, 52662, 211323, 66889, 70186, 12501, 20307, 18413, 330938, 12977, 14062, 17314, 67603, 16598, 12550, 14870, 215114, 20297, 12043, 20375, 97064, 73916, 12981, 16432, 17395, 215748, 19074, 56745, 98496, 18613, 24088	140	2483	18082	1.76856	0.960745	0.0439717	0.0178
GOTERM_BP_ALL	GO:0023056~positive regulation of signaling	24	14.9068	0.00104096	69601, 26904, 215114, 20297, 12349, 211323, 70186, 12981, 17395, 12501, 56745, 78826, 20307, 14419, 18413, 68259, 18613, 330938, 12977, 24088, 14062, 72287, 74039, 19418	140	1497	18082	2.07066	0.966955	0.0456366	0.0188
GOTERM_BP_ALL	GO:0002757~immune response-activating signal transduction	9	5.59006	0.00105847	12267, 69601, 12524, 12501, 56743, 12043, 24088, 74039, 14293	140	266	18082	4.36998	0.968798	0.0457743	0.0191
GOTERM_BP_ALL	GO:0044765~single-organism transport	40	24.8447	0.00105875	50918, 69601, 15040, 225997, 64051, 211323, 16523, 140919, 80884, 19142, 15135, 14419, 18413, 216227, 14062, 19418, 16790, 20529, 12550, 14824, 12043, 268512, 12349, 97064, 73916, 223697, 12981, 22288, 17395, 215748, 74777, 56745, 59033, 56743, 98496, 68259, 18613, 114679, 24088, 71853	140	3128	18082	1.65163	0.968826	0.0451894	0.0191
GOTERM_BP_ALL	GO:0045937~positive regulation of phosphate metabolic process	19	11.8012	0.00119217	69601, 26904, 52163, 20297, 12043, 211323, 12981, 17395, 12501, 56745, 170826, 20307, 98496, 18413, 18613, 330938, 12977, 24088, 14062	140	1053	18082	2.33047	0.979869	0.05009	0.0215
GOTERM_BP_ALL	GO:0010562~positive regulation of phosphorus metabolic process	19	11.8012	0.00119217	69601, 26904, 52163, 20297, 12043, 211323, 12981, 17395, 12501, 56745, 170826, 20307, 98496, 18413, 18613, 330938, 12977, 24088, 14062	140	1053	18082	2.33047	0.979869	0.05009	0.0215
GOTERM_BP_ALL	GO:0048871~multicellular organismal homeostasis	10	6.21118	0.0012745	12550, 170826, 12043, 12349, 13819, 12977, 14062, 16541, 16998, 12516	140	340	18082	3.79874	0.984631	0.0527818	0.0229
GOTERM_BP_ALL	GO:0031399~regulation of protein modification process	25	15.528	0.00130037	50918, 69601, 14870, 26904, 52163, 20375, 20297, 12043, 52662, 211323, 97064, 12981, 17395, 215748, 12501, 56745, 20307, 98496, 18413, 18613, 330938, 12977, 14062, 24088, 67603	140	1618	18082	1.99563	0.98588	0.0531531	0.0234
GOTERM_BP_ALL	GO:0030155~regulation of cell adhesion	14	8.69565	0.00131044	12550, 50918, 14870, 208154, 15040, 11854, 12043, 20297, 22288, 12524, 56745, 12501, 12977, 14422	140	639	18082	2.82973	0.986339	0.0528941	0.0236
GOTERM_BP_ALL	GO:0051241~negative regulation of multicellular organismal process	20	12.4224	0.00138506	16598, 69601, 14870, 26904, 12043, 52662, 211323, 16998, 66889, 72147, 12524, 19074, 216858, 56745, 14419, 330938, 14062, 24088, 16790, 57757	140	1157	18082	2.23262	0.989303	0.055144	0.0249
GOTERM_BP_ALL	GO:0001934~positive regulation of protein phosphorylation	17	10.559	0.00139915	69601, 26904, 52163, 20297, 12043, 211323, 12981, 17395, 12501, 56745, 20307, 18413, 18613, 330938, 12977, 24088, 14062	140	893	18082	2.45876	0.989786	0.0550213	0.0251
GOTERM_BP_ALL	GO:0051094~positive regulation of developmental process	21	13.0435	0.00143615	12267, 69601, 50918, 14824, 52163, 12043, 12349, 211323, 97064, 72147, 17395, 231633, 12501, 216858, 170826, 20307, 14419, 11881, 330938, 12977, 24088	140	1252	18082	2.16637	0.990953	0.0557668	0.0258
GOTERM_BP_ALL	GO:0048585~negative regulation of response to stimulus	22	13.6646	0.00150796	12550, 50918, 69601, 14870, 15040, 26904, 56213, 12043, 52662, 97064, 12981, 17395, 215748, 12501, 216858, 56745, 98496, 68259, 66949, 20148, 57757, 67603	140	1350	18082	2.10478	0.992851	0.0577904	0.0271
GOTERM_BP_ALL	GO:0070663~regulation of leukocyte proliferation	8	4.96894	0.0015771	12524, 208154, 14870, 15040, 12501, 14419, 12043, 12977	140	220	18082	4.69662	0.994301	0.0596638	0.0283
GOTERM_BP_ALL	GO:0033993~response to lipid	18	11.1801	0.00158051	69601, 14870, 14824, 13511, 20297, 12043, 12349, 15926, 16523, 12981, 12524, 170826, 18828, 98496, 29817, 211666, 24088, 14062	140	991	18082	2.34594	0.994365	0.059107	0.0283
GOTERM_BP_ALL	GO:0065007~biological regulation	109	67.7019	0.00163132	50708, 26904, 22779, 23859, 16541, 66889, 19009, 70186, 109246, 231633, 12524, 272382, 170826, 20307, 18413, 330938, 17381, 19418, 17314, 14824, 208154, 14870, 11669, 20375, 12349, 97064, 73916, 22288, 17395, 56745, 56743, 98496, 16764, 24088, 12516, 50918, 80901, 11854, 52163, 15926, 14293, 72147, 226419, 80859, 12500, 12501, 14419, 15135, 12977, 14415, 74039, 215114, 56213, 12043, 17470, 12981,…	140	11917	18082	1.18135	0.995229	0.0602624	0.0292
GOTERM_BP_ALL	GO:0002429~immune response-activating cell surface receptor signaling pathway	7	4.34783	0.00174383	12267, 12501, 56743, 12043, 24088, 74039, 14293	140	165	18082	5.47939	0.996702	0.0635709	0.0312
GOTERM_BP_ALL	GO:0055080~cation homeostasis	14	8.69565	0.00196754	20529, 12267, 12043, 268512, 64051, 12349, 13819, 14293, 74777, 56745, 78826, 59033, 14062, 16790	140	669	18082	2.70284	0.998416	0.0706533	0.0352
GOTERM_BP_ALL	GO:0035556~intracellular signal transduction	32	19.8758	0.00201525	69601, 50918, 11854, 211323, 140859, 12501, 20307, 14419, 18413, 330938, 12977, 14062, 74039, 72287, 19418, 67603, 14870, 20297, 12043, 97064, 12981, 17395, 215748, 74777, 66922, 56745, 78826, 56743, 13139, 66949, 18613, 24088	140	2380	18082	1.73657	0.998646	0.0715222	0.036
GOTERM_BP_ALL	GO:0043497~regulation of protein heterodimerization activity	3	1.86335	0.00203873	69601, 12043, 211323	140	9	18082	43.0524	0.998746	0.0715512	0.0364
GOTERM_BP_ALL	GO:0030225~macrophage differentiation	4	2.48447	0.00204866	272382, 20375, 12977, 72147	140	33	18082	15.6554	0.998786	0.0711261	0.0366
GOTERM_BP_ALL	GO:0009968~negative regulation of signal transduction	18	11.1801	0.0022556	12550, 50918, 69601, 14870, 56213, 12043, 52662, 97064, 12981, 17395, 215748, 12501, 216858, 98496, 68259, 66949, 20148, 67603	140	1025	18082	2.26813	0.999385	0.0772164	0.0402
GOTERM_BP_ALL	GO:0098771~inorganic ion homeostasis	14	8.69565	0.00241699	20529, 12267, 12043, 268512, 64051, 12349, 13819, 14293, 74777, 56745, 78826, 59033, 14062, 16790	140	685	18082	2.63971	0.999638	0.0816634	0.043
GOTERM_BP_ALL	GO:0022603~regulation of anatomical structure morphogenesis	18	11.1801	0.00244559	12550, 12267, 50918, 69601, 52163, 12043, 52662, 211323, 97064, 107702, 17395, 83395, 17756, 20307, 14419, 330938, 12977, 67603	140	1033	18082	2.25056	0.99967	0.0817481	0.0435
GOTERM_BP_ALL	GO:0032879~regulation of localization	33	20.4969	0.00269516	69601, 50918, 15040, 11854, 52163, 52662, 211323, 16523, 14419, 18413, 12977, 14062, 19418, 16790, 12550, 12267, 13511, 215114, 20297, 12043, 12349, 97064, 223697, 22288, 17395, 215748, 74777, 66922, 56745, 98496, 18613, 11881, 24088	140	2530	18082	1.68466	0.999855	0.0888149	0.0479
GOTERM_BP_ALL	GO:0097305~response to alcohol	7	4.34783	0.00269815	16598, 12550, 14870, 12043, 20375, 14590, 17314	140	180	18082	5.02278	0.999856	0.0880249	0.0479
GOTERM_BP_ALL	GO:0022407~regulation of cell-cell adhesion	10	6.21118	0.00271283	12550, 50918, 12524, 208154, 14870, 15040, 12501, 56745, 20297, 14422	140	380	18082	3.39887	0.999863	0.0876114	0.0482
GOTERM_BP_ALL	GO:0006954~inflammatory response	13	8.07453	0.00275568	12267, 69601, 14870, 80901, 20297, 14293, 16995, 80859, 20307, 14419, 12977, 24088, 14062	140	613	18082	2.73906	0.999881	0.0880676	0.0489
GOTERM_BP_ALL	GO:0009967~positive regulation of signal transduction	21	13.0435	0.00286472	69601, 26904, 215114, 20297, 211323, 70186, 12981, 17395, 12501, 56745, 78826, 20307, 18413, 68259, 18613, 330938, 12977, 24088, 14062, 72287, 74039	140	1328	18082	2.04239	0.999917	0.0905126	0.0508
GOTERM_BP_ALL	GO:0042221~response to chemical	47	29.1925	0.00302367	69601, 80901, 225997, 13819, 52662, 211323, 15926, 14293, 16998, 70186, 16523, 12524, 12501, 170826, 18828, 20307, 14419, 29817, 18413, 12977, 14062, 67603, 17314, 20529, 12550, 16598, 12267, 14824, 14870, 13511, 20375, 20297, 12043, 56213, 12349, 14590, 14866, 12981, 17395, 74777, 17756, 98496, 11881, 211666, 114679, 16764, 24088	140	4096	18082	1.48203	0.999951	0.0943885	0.0536
GOTERM_BP_ALL	GO:0002253~activation of immune response	9	5.59006	0.00310473	12267, 69601, 12524, 12501, 56743, 12043, 24088, 74039, 14293	140	316	18082	3.67853	0.999962	0.0958852	0.055
GOTERM_BP_ALL	GO:0002687~positive regulation of leukocyte migration	6	3.72671	0.00331742	17395, 12267, 20297, 18613, 12977, 24088	140	130	18082	5.9611	0.999981	0.101169	0.0586
GOTERM_BP_ALL	GO:0048873~homeostasis of number of cells within a tissue	4	2.48447	0.0033183	12043, 12977, 14062, 12516	140	39	18082	13.2469	0.999981	0.100262	0.0586
GOTERM_BP_ALL	GO:0051674~localization of cell	21	13.0435	0.00339639	12550, 12267, 69601, 50918, 11854, 20297, 12043, 52662, 211323, 14293, 223697, 17395, 66922, 20307, 11881, 18613, 330938, 12977, 17381, 24088, 14062	140	1348	18082	2.01209	0.999985	0.101567	0.06
GOTERM_BP_ALL	GO:0048870~cell motility	21	13.0435	0.00339639	12550, 12267, 69601, 50918, 11854, 20297, 12043, 52662, 211323, 14293, 223697, 17395, 66922, 20307, 11881, 18613, 330938, 12977, 17381, 24088, 14062	140	1348	18082	2.01209	0.999985	0.101567	0.06
GOTERM_BP_ALL	GO:0010648~negative regulation of cell communication	19	11.8012	0.00342572	12550, 50918, 69601, 14870, 56213, 12043, 52662, 97064, 12981, 17395, 215748, 12501, 216858, 98496, 18413, 68259, 66949, 20148, 67603	140	1160	18082	2.1155	0.999987	0.101475	0.0605
GOTERM_BP_ALL	GO:0044763~single-organism cellular process	112	69.5652	0.00351341	26904, 23859, 70186, 109246, 231633, 12524, 272382, 68404, 19142, 170826, 20307, 18413, 330938, 216227, 17381, 19418, 17314, 14824, 208154, 14870, 11669, 20375, 12349, 97064, 73916, 17394, 22288, 17395, 56745, 56743, 98496, 24088, 50918, 80901, 11854, 107569, 225997, 52163, 13026, 15926, 14293, 72147, 226419, 12500, 12501, 14419, 26878, 12977, 14415, 232984, 74039, 215114, 56213, 12043, 17470, 12…	140	12536	18082	1.15392	0.99999	0.103009	0.062
GOTERM_BP_ALL	GO:0023057~negative regulation of signaling	19	11.8012	0.00355215	12550, 50918, 69601, 14870, 56213, 12043, 52662, 97064, 12981, 17395, 215748, 12501, 216858, 98496, 18413, 68259, 66949, 20148, 67603	140	1164	18082	2.10824	0.999991	0.103164	0.0627
GOTERM_BP_ALL	GO:0050778~positive regulation of immune response	11	6.8323	0.00366331	12267, 69601, 12524, 15040, 12501, 26904, 56743, 12043, 24088, 74039, 14293	140	474	18082	2.99732	0.999994	0.105291	0.0646
GOTERM_BP_ALL	GO:0001503~ossification	10	6.21118	0.00374279	17395, 231633, 66922, 170826, 68259, 11605, 12043, 12977, 97064, 16998	140	399	18082	3.23702	0.999995	0.106521	0.0659
GOTERM_BP_ALL	GO:0001933~negative regulation of protein phosphorylation	10	6.21118	0.00380448	215748, 50918, 69601, 14870, 26904, 98496, 18613, 52662, 97064, 67603	140	400	18082	3.22893	0.999996	0.107252	0.067
GOTERM_BP_ALL	GO:0032496~response to lipopolysaccharide	10	6.21118	0.00380448	12981, 69601, 12524, 14870, 18828, 20297, 211666, 14062, 24088, 16523	140	400	18082	3.22893	0.999996	0.107252	0.067
GOTERM_BP_ALL	GO:0097028~dendritic cell differentiation	4	2.48447	0.00382756	12981, 12524, 20375, 72147	140	41	18082	12.6007	0.999996	0.10695	0.0674
GOTERM_BP_ALL	GO:0050801~ion homeostasis	14	8.69565	0.00383016	20529, 12267, 12043, 268512, 64051, 12349, 13819, 14293, 74777, 56745, 78826, 59033, 14062, 16790	140	723	18082	2.50097	0.999997	0.106115	0.0674
GOTERM_BP_ALL	GO:0034762~regulation of transmembrane transport	10	6.21118	0.00399435	22288, 17395, 215748, 74777, 14419, 12043, 12349, 14062, 19418, 16523	140	403	18082	3.20489	0.999998	0.109491	0.0702
GOTERM_BP_ALL	GO:0043281~regulation of cysteine-type endopeptidase activity involved in apoptotic process	7	4.34783	0.00399969	17395, 12550, 215114, 14062, 70186, 73916, 17314	140	195	18082	4.63641	0.999998	0.108722	0.0703
GOTERM_BP_ALL	GO:0002683~negative regulation of immune system process	10	6.21118	0.00405926	69601, 12524, 208154, 15040, 26904, 14419, 56213, 72147, 57757, 17470	140	404	18082	3.19696	0.999998	0.109347	0.0713
GOTERM_BP_ALL	GO:0022898~regulation of transmembrane transporter activity	7	4.34783	0.00420314	22288, 17395, 215748, 74777, 14419, 12043, 19418	140	197	18082	4.58934	0.999999	0.112086	0.0737
GOTERM_BP_ALL	GO:0008285~negative regulation of cell proliferation	13	8.07453	0.00435195	12550, 69601, 14870, 208154, 12043, 73916, 17395, 216858, 14419, 18413, 68259, 24088, 14062	140	649	18082	2.58712	0.999999	0.114892	0.0762
GOTERM_BP_ALL	GO:0070371~ERK1 and ERK2 cascade	8	4.96894	0.0043521	215748, 69601, 14870, 20307, 20297, 14062, 24088, 67603	140	264	18082	3.91385	0.999999	0.11398	0.0762
GOTERM_BP_ALL	GO:0055085~transmembrane transport	17	10.559	0.00435336	20529, 225997, 268512, 12043, 64051, 12349, 16523, 22288, 140919, 17395, 215748, 74777, 59033, 14419, 216227, 14062, 19418	140	1001	18082	2.19348	0.999999	0.113109	0.0763
GOTERM_BP_ALL	GO:0048519~negative regulation of biological process	52	32.2981	0.00443186	15040, 26904, 50708, 13819, 52662, 23859, 66889, 16998, 12524, 170826, 18413, 330938, 14062, 16790, 20148, 17314, 12550, 208154, 14870, 11669, 20375, 97064, 73916, 16432, 17395, 215748, 74777, 56745, 98496, 68259, 66949, 24088, 50918, 69601, 211323, 72147, 12501, 216858, 14419, 15135, 67603, 16598, 12043, 56213, 68755, 17470, 12981, 19074, 11605, 18613, 14422, 57757	140	4757	18082	1.41185	1	0.11413	0.0776
GOTERM_BP_ALL	GO:0016337~single organismal cell-cell adhesion	14	8.69565	0.00454669	12550, 50918, 14870, 208154, 15040, 13511, 12043, 20297, 12524, 12500, 56745, 12501, 14422, 71853	140	738	18082	2.45014	1	0.116005	0.0795
GOTERM_BP_ALL	GO:0007155~cell adhesion	23	14.2857	0.00465363	12550, 50918, 14870, 208154, 15040, 13511, 57278, 11854, 20297, 12043, 240185, 15926, 17470, 22288, 12524, 12500, 12501, 56745, 29817, 18613, 12977, 14422, 71853	140	1583	18082	1.87657	1	0.117659	0.0813
GOTERM_BP_ALL	GO:0060249~anatomical structure homeostasis	9	5.59006	0.00473419	170826, 12043, 12349, 13819, 12977, 14062, 16541, 16998, 12516	140	339	18082	3.42895	1	0.118661	0.0827
GOTERM_BP_ALL	GO:0002237~response to molecule of bacterial origin	10	6.21118	0.00475493	12981, 69601, 12524, 14870, 18828, 20297, 211666, 14062, 24088, 16523	140	414	18082	3.11974	1	0.118248	0.083
GOTERM_BP_ALL	GO:0022610~biological adhesion	23	14.2857	0.00508542	12550, 50918, 14870, 208154, 15040, 13511, 57278, 11854, 20297, 12043, 240185, 15926, 17470, 22288, 12524, 12500, 12501, 56745, 29817, 18613, 12977, 14422, 71853	140	1595	18082	1.86245	1	0.125005	0.0885
GOTERM_BP_ALL	GO:0018108~peptidyl-tyrosine phosphorylation	8	4.96894	0.00521421	226419, 12981, 12501, 26904, 18413, 18613, 211323, 14062	140	273	18082	3.78482	1	0.127019	0.0907
GOTERM_BP_ALL	GO:0070372~regulation of ERK1 and ERK2 cascade	8	4.96894	0.00531738	215748, 69601, 14870, 20307, 20297, 14062, 24088, 67603	140	274	18082	3.77101	1	0.128418	0.0924
GOTERM_BP_ALL	GO:0018212~peptidyl-tyrosine modification	8	4.96894	0.00542208	226419, 12981, 12501, 26904, 18413, 18613, 211323, 14062	140	275	18082	3.7573	1	0.129828	0.0941
GOTERM_BP_ALL	GO:0042592~homeostatic process	24	14.9068	0.00552684	20529, 16598, 12550, 12267, 268512, 20375, 64051, 12043, 12349, 13819, 16541, 16998, 14293, 226419, 74777, 56745, 59033, 78826, 170826, 12977, 14062, 71853, 16790, 12516	140	1707	18082	1.81592	1	0.131215	0.0959
GOTERM_BP_ALL	GO:0006796~phosphate-containing compound metabolic process	35	21.7391	0.00555393	69601, 50918, 225997, 26904, 107569, 52163, 52662, 211323, 13026, 140859, 23859, 15926, 226419, 12501, 170826, 20307, 18413, 330938, 12977, 14062, 67603, 14870, 20297, 12043, 212862, 97064, 12981, 17395, 215748, 56745, 98496, 13139, 18613, 29807, 24088	140	2869	18082	1.57564	1	0.130871	0.0963
GOTERM_BP_ALL	GO:0006793~phosphorus metabolic process	35	21.7391	0.00567619	69601, 50918, 225997, 26904, 107569, 52163, 52662, 211323, 13026, 140859, 23859, 15926, 226419, 12501, 170826, 20307, 18413, 330938, 12977, 14062, 67603, 14870, 20297, 12043, 212862, 97064, 12981, 17395, 215748, 56745, 98496, 13139, 18613, 29807, 24088	140	2873	18082	1.57344	1	0.132609	0.0983
GOTERM_BP_ALL	GO:0030003~cellular cation homeostasis	12	7.45342	0.00568166	20529, 12267, 74777, 56745, 59033, 78826, 64051, 268512, 12043, 12349, 14062, 14293	140	587	18082	2.64035	1	0.131792	0.0984
GOTERM_BP_ALL	GO:0009617~response to bacterium	13	8.07453	0.00571289	69601, 14870, 15040, 20297, 16523, 12981, 12524, 19074, 18828, 211666, 14062, 24088, 57757	140	672	18082	2.49858	1	0.131541	0.0989
GOTERM_BP_ALL	GO:0032409~regulation of transporter activity	7	4.34783	0.00571728	22288, 17395, 215748, 74777, 14419, 12043, 19418	140	210	18082	4.30524	1	0.13072	0.099
GOTERM_BP_ALL	GO:0035930~corticosteroid hormone secretion	3	1.86335	0.00576931	56745, 14419, 114679	140	15	18082	25.8314	1	0.130921	0.0999
GOTERM_BP_ALL	GO:0031325~positive regulation of cellular metabolic process	34	21.118	0.00584177	69601, 26904, 52163, 22779, 13819, 211323, 70186, 12500, 12501, 170826, 20307, 14419, 18413, 330938, 12977, 14062, 17095, 17314, 12550, 12267, 16598, 14870, 215114, 20375, 20297, 12043, 97064, 73916, 12981, 17395, 56745, 98496, 18613, 24088	140	2769	18082	1.58589	1	0.131549	0.101
GOTERM_BP_ALL	GO:0040007~growth	17	10.559	0.00597159	16598, 69601, 56213, 12043, 211323, 68755, 97064, 19363, 68404, 74777, 14419, 29817, 12977, 114679, 24088, 57757, 67603	140	1035	18082	2.12142	1	0.133364	0.103
GOTERM_BP_ALL	GO:0032944~regulation of mononuclear cell proliferation	7	4.34783	0.00598149	12524, 208154, 15040, 12501, 14419, 12043, 12977	140	212	18082	4.26462	1	0.132669	0.103
GOTERM_BP_ALL	GO:0022408~negative regulation of cell-cell adhesion	6	3.72671	0.00607558	12550, 50918, 208154, 14870, 56745, 14422	140	150	18082	5.16629	1	0.133714	0.105
GOTERM_BP_ALL	GO:0001818~negative regulation of cytokine production	7	4.34783	0.00611689	16598, 19074, 14870, 26904, 24088, 66889, 57757	140	213	18082	4.2446	1	0.133668	0.106
GOTERM_BP_ALL	GO:0006928~movement of cell or subcellular component	24	14.9068	0.00622007	12550, 12267, 69601, 50918, 13511, 11854, 12043, 20297, 52662, 211323, 14293, 73916, 223697, 17395, 66922, 20307, 68259, 11881, 18613, 330938, 12977, 17381, 14062, 24088	140	1724	18082	1.79801	1	0.134874	0.107
GOTERM_BP_ALL	GO:0010720~positive regulation of cell development	12	7.45342	0.00626943	50918, 69601, 14824, 216858, 52163, 12043, 11881, 211323, 330938, 12977, 97064, 24088	140	595	18082	2.60485	1	0.134982	0.108
GOTERM_BP_ALL	GO:0051247~positive regulation of protein metabolic process	21	13.0435	0.00642351	16598, 69601, 26904, 52163, 215114, 20297, 12043, 211323, 70186, 73916, 12981, 17395, 12501, 56745, 20307, 18413, 18613, 330938, 12977, 24088, 14062	140	1428	18082	1.89937	1	0.137173	0.111
GOTERM_BP_ALL	GO:0046649~lymphocyte activation	13	8.07453	0.00647388	208154, 15040, 20297, 12043, 20375, 12524, 12500, 12501, 14419, 56743, 74039, 57757, 17095	140	683	18082	2.45834	1	0.137284	0.111
GOTERM_BP_ALL	GO:0040011~locomotion	22	13.6646	0.00650829	12550, 12267, 69601, 50918, 80901, 11854, 20297, 12043, 52662, 211323, 14293, 223697, 17395, 66922, 20307, 11881, 18613, 330938, 12977, 17381, 24088, 14062	140	1529	18082	1.85838	1	0.13708	0.112
GOTERM_BP_ALL	GO:0050865~regulation of cell activation	11	6.8323	0.00658413	12524, 208154, 15040, 12501, 56745, 14419, 20297, 12043, 74039, 57757, 17470	140	516	18082	2.75335	1	0.137685	0.113
GOTERM_BP_ALL	GO:0032270~positive regulation of cellular protein metabolic process	20	12.4224	0.00663185	69601, 26904, 52163, 215114, 20297, 12043, 211323, 70186, 73916, 12981, 17395, 12501, 56745, 20307, 18413, 18613, 330938, 12977, 24088, 14062	140	1334	18082	1.93639	1	0.137739	0.114
GOTERM_BP_ALL	GO:0006873~cellular ion homeostasis	12	7.45342	0.00682214	20529, 12267, 74777, 56745, 59033, 78826, 64051, 268512, 12043, 12349, 14062, 14293	140	602	18082	2.57456	1	0.140525	0.117
GOTERM_BP_ALL	GO:0042326~negative regulation of phosphorylation	10	6.21118	0.00700192	215748, 50918, 69601, 14870, 26904, 98496, 18613, 52662, 97064, 67603	140	440	18082	2.93539	1	0.143067	0.12
GOTERM_BP_ALL	GO:0048872~homeostasis of number of cells	8	4.96894	0.00705619	226419, 16598, 12043, 20375, 13819, 12977, 14062, 12516	140	289	18082	3.57528	1	0.143207	0.121
GOTERM_BP_ALL	GO:2000116~regulation of cysteine-type endopeptidase activity	7	4.34783	0.00712806	17395, 12550, 215114, 14062, 70186, 73916, 17314	140	220	18082	4.10955	1	0.143675	0.122
GOTERM_BP_ALL	GO:0031400~negative regulation of protein modification process	11	6.8323	0.00739785	215748, 50918, 69601, 14870, 26904, 98496, 20375, 18613, 52662, 97064, 67603	140	525	18082	2.70615	1	0.147803	0.126
GOTERM_BP_ALL	GO:0045785~positive regulation of cell adhesion	9	5.59006	0.00740869	22288, 12550, 50918, 12524, 208154, 15040, 12501, 11854, 12977	140	366	18082	3.176	1	0.147112	0.126
GOTERM_BP_ALL	GO:0046579~positive regulation of Ras protein signal transduction	4	2.48447	0.0074633	78826, 211323, 12977, 14062	140	52	18082	9.93516	1	0.147228	0.127
GOTERM_BP_ALL	GO:0042493~response to drug	10	6.21118	0.00772751	20529, 17395, 12550, 12524, 14419, 12043, 14590, 24088, 17314, 67603	140	447	18082	2.88942	1	0.151138	0.132
GOTERM_BP_ALL	GO:0042035~regulation of cytokine biosynthetic process	5	3.10559	0.00794914	19074, 12501, 20297, 24088, 66889	140	102	18082	6.33123	1	0.15422	0.135
GOTERM_BP_ALL	GO:0001819~positive regulation of cytokine production	9	5.59006	0.00800885	12981, 12267, 19074, 15040, 12501, 20297, 14062, 24088, 74039	140	371	18082	3.13319	1	0.15438	0.136
GOTERM_BP_ALL	GO:0098602~single organism cell adhesion	14	8.69565	0.00840048	12550, 50918, 14870, 208154, 15040, 13511, 12043, 20297, 12524, 12500, 56745, 12501, 14422, 71853	140	796	18082	2.27161	1	0.16038	0.142
GOTERM_BP_ALL	GO:0032268~regulation of cellular protein metabolic process	29	18.0124	0.00860824	69601, 50918, 26904, 52163, 211323, 52662, 70186, 12501, 20307, 18413, 330938, 12977, 14062, 67603, 12550, 14870, 215114, 20297, 12043, 20375, 97064, 73916, 12981, 17395, 215748, 56745, 98496, 18613, 24088	140	2298	18082	1.62992	1	0.163075	0.145
GOTERM_BP_ALL	GO:1901700~response to oxygen-containing compound	23	14.2857	0.00860838	16598, 12550, 69601, 14870, 14824, 13511, 20375, 12043, 20297, 12349, 14590, 16523, 12981, 12524, 170826, 18828, 98496, 29817, 14419, 211666, 14062, 24088, 17314	140	1670	18082	1.77881	1	0.162146	0.145
GOTERM_BP_ALL	GO:0002274~myeloid leukocyte activation	6	3.72671	0.00876626	12981, 12524, 56743, 20375, 24088, 17470	140	164	18082	4.72526	1	0.163937	0.148
GOTERM_BP_ALL	GO:0031401~positive regulation of protein modification process	17	10.559	0.00898306	69601, 26904, 52163, 20297, 12043, 211323, 12981, 17395, 12501, 56745, 20307, 18413, 18613, 330938, 12977, 24088, 14062	140	1082	18082	2.02927	1	0.166704	0.151
GOTERM_BP_ALL	GO:0007265~Ras protein signal transduction	8	4.96894	0.00903097	69601, 66922, 78826, 18613, 211323, 12977, 14062, 19418	140	303	18082	3.41009	1	0.166581	0.152
GOTERM_BP_ALL	GO:0050900~leukocyte migration	8	4.96894	0.00903097	17395, 12267, 20307, 20297, 18613, 12977, 24088, 14293	140	303	18082	3.41009	1	0.166581	0.152
GOTERM_BP_ALL	GO:0065009~regulation of molecular function	28	17.3913	0.00910695	69601, 52163, 211323, 23859, 70186, 170826, 20307, 14419, 12977, 14062, 19418, 74039, 17314, 67603, 12550, 14870, 215114, 20297, 12043, 97064, 73916, 22288, 17395, 215748, 74777, 11605, 18613, 24088	140	2201	18082	1.64307	1	0.166931	0.153
GOTERM_BP_ALL	GO:0044700~single organism signaling	62	38.5093	0.0091492	26904, 64051, 52662, 140859, 23859, 16998, 70186, 16995, 109246, 12524, 170826, 20307, 18413, 330938, 14062, 19418, 20148, 12550, 12267, 208154, 14870, 12349, 97064, 73916, 16432, 17395, 215748, 74777, 56745, 78826, 56743, 98496, 68259, 66949, 24088, 50918, 69601, 80901, 11854, 52163, 211323, 14293, 12500, 12501, 216858, 14419, 12977, 237360, 74039, 72287, 67603, 13511, 215114, 12043, 20297, 5621…	140	6137	18082	1.30483	1	0.166714	0.154
GOTERM_BP_ALL	GO:0006749~glutathione metabolic process	4	2.48447	0.00915537	14870, 211666, 15926, 14866	140	56	18082	9.22551	1	0.1659	0.154
GOTERM_BP_ALL	GO:0007200~phospholipase C-activating G-protein coupled receptor signaling pathway	5	3.10559	0.00937467	12267, 78826, 14062, 14293, 16995	140	107	18082	6.03538	1	0.168609	0.157
GOTERM_BP_ALL	GO:0034612~response to tumor necrosis factor	6	3.72671	0.00943558	16598, 69601, 20307, 98496, 20297, 16764	140	167	18082	4.64038	1	0.168692	0.158
GOTERM_BP_ALL	GO:0050731~positive regulation of peptidyl-tyrosine phosphorylation	6	3.72671	0.00943558	12981, 12501, 26904, 18413, 18613, 211323	140	167	18082	4.64038	1	0.168692	0.158
GOTERM_BP_ALL	GO:0010033~response to organic substance	35	21.7391	0.00951852	69601, 52662, 15926, 16998, 16523, 12524, 18828, 170826, 20307, 29817, 14419, 18413, 12977, 14062, 67603, 17314, 12550, 16598, 14824, 14870, 13511, 20375, 12043, 56213, 20297, 14590, 12349, 12981, 74777, 17756, 98496, 11881, 211666, 16764, 24088	140	2972	18082	1.52103	1	0.169131	0.16
GOTERM_BP_ALL	GO:2000377~regulation of reactive oxygen species metabolic process	6	3.72671	0.00990185	16598, 14870, 98496, 11605, 12043, 24088	140	169	18082	4.58546	1	0.174403	0.166
GOTERM_BP_ALL	GO:1902533~positive regulation of intracellular signal transduction	15	9.31677	0.0099153	69601, 20297, 211323, 12981, 56745, 12501, 78826, 20307, 18413, 18613, 330938, 12977, 24088, 14062, 72287	140	905	18082	2.14073	1	0.173692	0.166
GOTERM_BP_ALL	GO:0045780~positive regulation of bone resorption	3	1.86335	0.010181	170826, 12349, 16998	140	20	18082	19.3736	1	0.17699	0.17
GOTERM_BP_ALL	GO:0046852~positive regulation of bone remodeling	3	1.86335	0.010181	170826, 12349, 16998	140	20	18082	19.3736	1	0.17699	0.17
GOTERM_BP_ALL	GO:0023052~signaling	62	38.5093	0.0104007	26904, 64051, 52662, 140859, 23859, 16998, 70186, 16995, 109246, 12524, 170826, 20307, 18413, 330938, 14062, 19418, 20148, 12550, 12267, 208154, 14870, 12349, 97064, 73916, 16432, 17395, 215748, 74777, 56745, 78826, 56743, 98496, 68259, 66949, 24088, 50918, 69601, 80901, 11854, 52163, 211323, 14293, 12500, 12501, 216858, 14419, 12977, 237360, 74039, 72287, 67603, 13511, 215114, 12043, 20297, 5621…	140	6171	18082	1.29764	1	0.179517	0.173
GOTERM_BP_ALL	GO:0060284~regulation of cell development	16	9.93789	0.0105524	12550, 50918, 69601, 14824, 52163, 12043, 52662, 211323, 97064, 216858, 17756, 14419, 11881, 330938, 12977, 24088	140	1006	18082	2.05419	1	0.18095	0.175
GOTERM_BP_ALL	GO:0051057~positive regulation of small GTPase mediated signal transduction	4	2.48447	0.0105598	78826, 211323, 12977, 14062	140	59	18082	8.75642	1	0.180129	0.176
GOTERM_BP_ALL	GO:0002685~regulation of leukocyte migration	6	3.72671	0.0106294	17395, 12267, 20297, 18613, 12977, 24088	140	172	18082	4.50548	1	0.180278	0.177
GOTERM_BP_ALL	GO:0002250~adaptive immune response	9	5.59006	0.0107814	12267, 12524, 208154, 15040, 26904, 56743, 20297, 14728, 12516	140	391	18082	2.97293	1	0.181686	0.179
GOTERM_BP_ALL	GO:0070661~leukocyte proliferation	8	4.96894	0.0108466	12524, 208154, 14870, 15040, 12501, 14419, 12043, 12977	140	314	18082	3.29063	1	0.181755	0.18
GOTERM_BP_ALL	GO:0051248~negative regulation of protein metabolic process	16	9.93789	0.0112884	12550, 50918, 69601, 14870, 26904, 20375, 52662, 211323, 97064, 66889, 16432, 17395, 215748, 98496, 18613, 67603	140	1014	18082	2.03798	1	0.187505	0.187
GOTERM_BP_ALL	GO:0010563~negative regulation of phosphorus metabolic process	11	6.8323	0.0113256	215748, 50918, 69601, 14870, 26904, 98496, 18613, 52662, 97064, 23859, 67603	140	560	18082	2.53702	1	0.187123	0.187
GOTERM_BP_ALL	GO:0045936~negative regulation of phosphate metabolic process	11	6.8323	0.0113256	215748, 50918, 69601, 14870, 26904, 98496, 18613, 52662, 97064, 23859, 67603	140	560	18082	2.53702	1	0.187123	0.187
GOTERM_BP_ALL	GO:0007160~cell-matrix adhesion	6	3.72671	0.0113929	22288, 57278, 11854, 12043, 18613, 12977	140	175	18082	4.42824	1	0.187193	0.188
GOTERM_BP_ALL	GO:0002694~regulation of leukocyte activation	10	6.21118	0.0116534	12524, 208154, 15040, 12501, 14419, 20297, 12043, 74039, 57757, 17470	140	478	18082	2.70203	1	0.190117	0.192
GOTERM_BP_ALL	GO:0071219~cellular response to molecule of bacterial origin	7	4.34783	0.0117348	12981, 69601, 12524, 14870, 18828, 20297, 24088	140	245	18082	3.6902	1	0.190376	0.193
GOTERM_BP_ALL	GO:0010604~positive regulation of macromolecule metabolic process	33	20.4969	0.0118677	69601, 26904, 52163, 22779, 13819, 211323, 70186, 12500, 12501, 170826, 20307, 14419, 18413, 330938, 12977, 14062, 17095, 17314, 12550, 16598, 12267, 215114, 20297, 12043, 20375, 97064, 73916, 12981, 17395, 56745, 98496, 18613, 24088	140	2794	18082	1.52548	1	0.191383	0.195
GOTERM_BP_ALL	GO:0042506~tyrosine phosphorylation of Stat5 protein	3	1.86335	0.0122546	12981, 18413, 18613	140	22	18082	17.6123	1	0.196046	0.201
GOTERM_BP_ALL	GO:0035929~steroid hormone secretion	3	1.86335	0.0122546	56745, 14419, 114679	140	22	18082	17.6123	1	0.196046	0.201
GOTERM_BP_ALL	GO:0043011~myeloid dendritic cell differentiation	3	1.86335	0.0122546	12981, 12524, 20375	140	22	18082	17.6123	1	0.196046	0.201
GOTERM_BP_ALL	GO:0051707~response to other organism	16	9.93789	0.0125704	69601, 14870, 15040, 20297, 12043, 56213, 16523, 12981, 12524, 19074, 18828, 211666, 24088, 14062, 16155, 57757	140	1027	18082	2.01219	1	0.19962	0.205
GOTERM_BP_ALL	GO:0043207~response to external biotic stimulus	16	9.93789	0.0126736	69601, 14870, 15040, 20297, 12043, 56213, 16523, 12981, 12524, 19074, 18828, 211666, 24088, 14062, 16155, 57757	140	1028	18082	2.01023	1	0.200131	0.207
GOTERM_BP_ALL	GO:0048523~negative regulation of cellular process	47	29.1925	0.0129064	50918, 69601, 50708, 26904, 13819, 52662, 211323, 23859, 66889, 16998, 72147, 12501, 216858, 170826, 14419, 15135, 18413, 330938, 14062, 20148, 17314, 67603, 12550, 208154, 14870, 11669, 20375, 12043, 56213, 68755, 97064, 17470, 73916, 12981, 16432, 17395, 215748, 74777, 56745, 98496, 68259, 11605, 18613, 66949, 24088, 14422, 57757	140	4417	18082	1.37432	1	0.202463	0.21
GOTERM_BP_ALL	GO:0007154~cell communication	62	38.5093	0.0129679	26904, 64051, 52662, 140859, 23859, 16998, 70186, 16995, 109246, 12524, 170826, 20307, 18413, 330938, 14062, 19418, 20148, 12550, 12267, 208154, 14870, 12349, 97064, 73916, 16432, 17395, 215748, 74777, 56745, 78826, 56743, 98496, 68259, 66949, 24088, 50918, 69601, 80901, 11854, 52163, 211323, 14293, 12500, 12501, 216858, 14419, 12977, 237360, 74039, 72287, 67603, 13511, 215114, 12043, 20297, 5621…	140	6231	18082	1.28515	1	0.202369	0.211
GOTERM_BP_ALL	GO:0051179~localization	57	35.4037	0.0132424	15040, 64051, 52662, 23859, 140919, 80884, 19142, 20307, 18413, 330938, 216227, 17381, 14062, 19418, 16790, 12550, 12267, 14824, 268512, 12349, 97064, 73916, 22288, 17395, 215748, 74777, 56745, 56743, 98496, 68259, 24088, 50918, 69601, 11854, 225997, 52163, 211323, 14293, 16523, 14419, 15135, 12977, 72287, 20529, 13511, 215114, 12043, 20297, 223697, 12981, 66922, 67511, 59033, 18613, 11881, 11467…	140	5623	18082	1.30926	1	0.205237	0.215
GOTERM_BP_ALL	GO:0048771~tissue remodeling	6	3.72671	0.013318	17395, 170826, 12349, 13819, 14062, 16998	140	182	18082	4.25793	1	0.205325	0.216
GOTERM_BP_ALL	GO:0051767~nitric-oxide synthase biosynthetic process	3	1.86335	0.0133547	14870, 20297, 24088	140	23	18082	16.8466	1	0.204878	0.217
GOTERM_BP_ALL	GO:0051769~regulation of nitric-oxide synthase biosynthetic process	3	1.86335	0.0133547	14870, 20297, 24088	140	23	18082	16.8466	1	0.204878	0.217
GOTERM_BP_ALL	GO:0032753~positive regulation of interleukin-4 production	3	1.86335	0.0133547	19074, 15040, 12501	140	23	18082	16.8466	1	0.204878	0.217
GOTERM_BP_ALL	GO:0050769~positive regulation of neurogenesis	10	6.21118	0.0135191	69601, 14824, 216858, 52163, 12043, 11881, 211323, 330938, 12977, 24088	140	490	18082	2.63586	1	0.206181	0.219
GOTERM_BP_ALL	GO:0051716~cellular response to stimulus	70	43.4783	0.0139892	191578, 26904, 13819, 52662, 140859, 16998, 70186, 16995, 109246, 12524, 170826, 29817, 20307, 18413, 330938, 14062, 19418, 20148, 17314, 12550, 12267, 208154, 14870, 20375, 12349, 97064, 73916, 14866, 16432, 17395, 215748, 74777, 17756, 56745, 78826, 98496, 56743, 68259, 66949, 24088, 50918, 69601, 80901, 11854, 52163, 211323, 14293, 19363, 12500, 12501, 216858, 18828, 14419, 12977, 237360, 7403…	140	7253	18082	1.24652	1	0.211603	0.226
GOTERM_BP_ALL	GO:0070887~cellular response to chemical stimulus	31	19.2547	0.0140831	69601, 13819, 52662, 14293, 16998, 70186, 12524, 18828, 170826, 20307, 29817, 18413, 12977, 67603, 17314, 20529, 12550, 12267, 16598, 14870, 20375, 56213, 20297, 12043, 12349, 14866, 12981, 74777, 17756, 98496, 24088	140	2607	18082	1.53582	1	0.211902	0.227
GOTERM_BP_ALL	GO:0007165~signal transduction	58	36.0248	0.0141464	26904, 52662, 140859, 16998, 70186, 16995, 109246, 12524, 170826, 20307, 18413, 330938, 14062, 19418, 20148, 12550, 12267, 208154, 14870, 12349, 97064, 73916, 16432, 17395, 215748, 74777, 56745, 78826, 56743, 98496, 68259, 66949, 24088, 50918, 69601, 80901, 11854, 52163, 211323, 14293, 12500, 12501, 216858, 14419, 12977, 237360, 74039, 72287, 67603, 215114, 12043, 20297, 56213, 12981, 68481, 6692…	140	5763	18082	1.29986	1	0.21179	0.228
GOTERM_BP_ALL	GO:0070373~negative regulation of ERK1 and ERK2 cascade	4	2.48447	0.0142986	215748, 69601, 14870, 67603	140	66	18082	7.82771	1	0.212859	0.23
GOTERM_BP_ALL	GO:0051249~regulation of lymphocyte activation	9	5.59006	0.0144005	12524, 208154, 15040, 12501, 14419, 20297, 12043, 74039, 57757	140	412	18082	2.82139	1	0.213253	0.232
GOTERM_BP_ALL	GO:0097190~apoptotic signaling pathway	11	6.8323	0.0145022	12981, 17395, 16432, 69601, 14870, 12501, 215114, 18413, 12043, 72287, 70186	140	582	18082	2.44111	1	0.213641	0.233
GOTERM_BP_ALL	GO:0006979~response to oxidative stress	9	5.59006	0.0149821	17395, 16598, 74777, 14870, 170826, 12043, 13819, 15926, 17314	140	415	18082	2.801	1	0.218947	0.24
GOTERM_BP_ALL	GO:0043408~regulation of MAPK cascade	12	7.45342	0.0151493	215748, 69601, 14870, 56745, 20307, 18413, 20297, 211323, 330938, 14062, 24088, 67603	140	675	18082	2.29613	1	0.220146	0.242
GOTERM_BP_ALL	GO:0006919~activation of cysteine-type endopeptidase activity involved in apoptotic process	4	2.48447	0.0154874	215114, 14062, 70186, 73916	140	68	18082	7.59748	1	0.223519	0.247
GOTERM_BP_ALL	GO:0007566~embryo implantation	4	2.48447	0.0154874	17395, 12550, 14824, 29817	140	68	18082	7.59748	1	0.223519	0.247
GOTERM_BP_ALL	GO:0007260~tyrosine phosphorylation of STAT protein	4	2.48447	0.0154874	12981, 18413, 18613, 14062	140	68	18082	7.59748	1	0.223519	0.247
GOTERM_BP_ALL	GO:0002507~tolerance induction	3	1.86335	0.0156781	12267, 12524, 12501	140	25	18082	15.4989	1	0.224975	0.25
GOTERM_BP_ALL	GO:0032412~regulation of ion transmembrane transporter activity	6	3.72671	0.0157742	22288, 17395, 215748, 74777, 14419, 19418	140	190	18082	4.07865	1	0.225222	0.251
GOTERM_BP_ALL	GO:0055065~metal ion homeostasis	11	6.8323	0.0159785	20529, 12267, 74777, 56745, 78826, 64051, 12043, 13819, 14062, 16790, 14293	140	591	18082	2.40394	1	0.226825	0.254
GOTERM_BP_ALL	GO:0052548~regulation of endopeptidase activity	7	4.34783	0.0161415	17395, 12550, 215114, 14062, 70186, 73916, 17314	140	263	18082	3.43764	1	0.227894	0.256
GOTERM_BP_ALL	GO:0006814~sodium ion transport	6	3.72671	0.0164324	22288, 140919, 80884, 215748, 59033, 216227	140	192	18082	4.03616	1	0.230536	0.26
GOTERM_BP_ALL	GO:0071216~cellular response to biotic stimulus	7	4.34783	0.0166931	12981, 69601, 12524, 14870, 18828, 20297, 24088	140	265	18082	3.4117	1	0.232774	0.264
GOTERM_BP_ALL	GO:0048646~anatomical structure formation involved in morphogenesis	18	11.1801	0.0169594	12550, 12267, 69601, 52163, 56213, 20375, 13819, 73916, 17394, 17395, 170826, 20307, 68259, 66949, 18613, 24088, 16790, 67603	140	1263	18082	1.84072	1	0.235053	0.267
GOTERM_BP_ALL	GO:0034220~ion transmembrane transport	12	7.45342	0.0172117	22288, 20529, 17395, 215748, 74777, 59033, 225997, 14419, 268512, 14062, 19418, 16523	140	688	18082	2.25274	1	0.237135	0.271
GOTERM_BP_ALL	GO:0040008~regulation of growth	12	7.45342	0.0172117	69601, 216858, 14419, 29817, 18413, 12043, 56213, 211323, 68755, 12977, 24088, 67603	140	688	18082	2.25274	1	0.237135	0.271
GOTERM_BP_ALL	GO:0032501~multicellular organismal process	76	47.205	0.0174208	15040, 26904, 13819, 52662, 23859, 16541, 140859, 66889, 16998, 231633, 12524, 272382, 80884, 68404, 170826, 29817, 18413, 330938, 216227, 14062, 16790, 20148, 17314, 12550, 12267, 14824, 14870, 20375, 12349, 97064, 73916, 17394, 17395, 16432, 74777, 83395, 17756, 56745, 68259, 16764, 24088, 12516, 69601, 50918, 52163, 211323, 15926, 107702, 72147, 19363, 16523, 226419, 12500, 12501, 216858, 1441…	140	8084	18082	1.21424	1	0.238674	0.274
GOTERM_BP_ALL	GO:0000165~MAPK cascade	12	7.45342	0.0177162	215748, 69601, 14870, 56745, 20307, 18413, 20297, 211323, 330938, 14062, 24088, 67603	140	691	18082	2.24296	1	0.241226	0.277
GOTERM_BP_ALL	GO:0010557~positive regulation of macromolecule biosynthetic process	21	13.0435	0.0178327	16598, 12550, 12267, 69601, 52163, 20375, 22779, 20297, 13819, 211323, 97064, 12981, 12500, 12501, 170826, 98496, 14419, 18413, 24088, 14062, 17095	140	1577	18082	1.71991	1	0.241626	0.279
GOTERM_BP_ALL	GO:0050794~regulation of cellular process	97	60.2484	0.0178411	26904, 50708, 22779, 23859, 66889, 70186, 19009, 109246, 272382, 12524, 231633, 170826, 20307, 18413, 330938, 17381, 19418, 17314, 14870, 14824, 208154, 11669, 20375, 12349, 97064, 73916, 22288, 17395, 56745, 56743, 98496, 24088, 16764, 50918, 80901, 11854, 52163, 15926, 14293, 72147, 12500, 80859, 12501, 14419, 15135, 12977, 74039, 215114, 12043, 56213, 17470, 12981, 68481, 66922, 67511, 14422, …	140	10870	18082	1.15255	1	0.240744	0.279
GOTERM_BP_ALL	GO:0030001~metal ion transport	13	8.07453	0.0181531	20529, 22288, 140919, 80884, 215748, 74777, 59033, 225997, 14419, 12043, 216227, 14062, 16523	140	786	18082	2.13619	1	0.24344	0.283
GOTERM_BP_ALL	GO:0023014~signal transduction by protein phosphorylation	12	7.45342	0.018406	215748, 69601, 14870, 56745, 20307, 18413, 20297, 211323, 330938, 14062, 24088, 67603	140	695	18082	2.23005	1	0.245414	0.287
GOTERM_BP_ALL	GO:0009893~positive regulation of metabolic process	34	21.118	0.0189132	69601, 26904, 52163, 22779, 13819, 211323, 70186, 12500, 12501, 170826, 20307, 14419, 18413, 330938, 12977, 14062, 17095, 17314, 12550, 12267, 16598, 14870, 215114, 20375, 20297, 12043, 97064, 73916, 12981, 17395, 56745, 98496, 18613, 24088	140	3004	18082	1.46183	1	0.250303	0.293
GOTERM_BP_ALL	GO:1902105~regulation of leukocyte differentiation	7	4.34783	0.0190296	170826, 20297, 12349, 12977, 74039, 72147, 57757	140	273	18082	3.31172	1	0.250649	0.295
GOTERM_BP_ALL	GO:1990267~response to transition metal nanoparticle	5	3.10559	0.0194446	20529, 12043, 12349, 14590, 11881	140	133	18082	4.85553	1	0.254392	0.3
GOTERM_BP_ALL	GO:0032946~positive regulation of mononuclear cell proliferation	5	3.10559	0.0194446	12524, 15040, 12501, 12043, 12977	140	133	18082	4.85553	1	0.254392	0.3
GOTERM_BP_ALL	GO:0045672~positive regulation of osteoclast differentiation	3	1.86335	0.0194608	170826, 12349, 12977	140	28	18082	13.8383	1	0.25358	0.3
GOTERM_BP_ALL	GO:0046640~regulation of alpha-beta T cell proliferation	3	1.86335	0.0194608	208154, 15040, 12501	140	28	18082	13.8383	1	0.25358	0.3
GOTERM_BP_ALL	GO:0009607~response to biotic stimulus	16	9.93789	0.0195934	69601, 14870, 15040, 20297, 12043, 56213, 16523, 12981, 12524, 19074, 18828, 211666, 24088, 14062, 16155, 57757	140	1084	18082	1.90638	1	0.254088	0.302
GOTERM_BP_ALL	GO:0006575~cellular modified amino acid metabolic process	5	3.10559	0.0199267	14870, 14590, 211666, 15926, 14866	140	134	18082	4.8193	1	0.256839	0.306
GOTERM_BP_ALL	GO:0051453~regulation of intracellular pH	4	2.48447	0.0200762	59033, 268512, 12043, 12349	140	75	18082	6.88838	1	0.257513	0.308
GOTERM_BP_ALL	GO:0046427~positive regulation of JAK-STAT cascade	4	2.48447	0.0207863	12981, 18413, 18613, 14062	140	76	18082	6.79774	1	0.264361	0.317
GOTERM_BP_ALL	GO:1904894~positive regulation of STAT cascade	4	2.48447	0.0207863	12981, 18413, 18613, 14062	140	76	18082	6.79774	1	0.264361	0.317
GOTERM_BP_ALL	GO:0034105~positive regulation of tissue remodeling	3	1.86335	0.0207984	170826, 12349, 16998	140	29	18082	13.3611	1	0.263489	0.318
GOTERM_BP_ALL	GO:0032673~regulation of interleukin-4 production	3	1.86335	0.0207984	19074, 15040, 12501	140	29	18082	13.3611	1	0.263489	0.318
GOTERM_BP_ALL	GO:0021700~developmental maturation	7	4.34783	0.0212498	16598, 69601, 14419, 12043, 13819, 23859, 17095	140	280	18082	3.22893	1	0.267402	0.323
GOTERM_BP_ALL	GO:0046631~alpha-beta T cell activation	5	3.10559	0.0214171	208154, 15040, 12501, 20297, 12043	140	137	18082	4.71376	1	0.268204	0.325
GOTERM_BP_ALL	GO:0030641~regulation of cellular pH	4	2.48447	0.0215101	59033, 268512, 12043, 12349	140	77	18082	6.70946	1	0.2682	0.327
GOTERM_BP_ALL	GO:0019722~calcium-mediated signaling	5	3.10559	0.0219282	74777, 12501, 56743, 20297, 211323	140	138	18082	4.67961	1	0.271665	0.332
GOTERM_BP_ALL	GO:0007565~female pregnancy	6	3.72671	0.0219574	17395, 12550, 80884, 14824, 13511, 29817	140	207	18082	3.74369	1	0.270971	0.332
GOTERM_BP_ALL	GO:0046578~regulation of Ras protein signal transduction	6	3.72671	0.0219574	69601, 78826, 211323, 12977, 14062, 19418	140	207	18082	3.74369	1	0.270971	0.332
GOTERM_BP_ALL	GO:0030224~monocyte differentiation	3	1.86335	0.0221733	12981, 12977, 72147	140	30	18082	12.9157	1	0.272253	0.335
GOTERM_BP_ALL	GO:0098609~cell-cell adhesion	16	9.93789	0.0221823	12550, 50918, 14870, 208154, 15040, 13511, 20297, 12043, 15926, 17470, 12524, 12500, 12501, 56745, 14422, 71853	140	1101	18082	1.87694	1	0.27135	0.335
GOTERM_BP_ALL	GO:0048878~chemical homeostasis	16	9.93789	0.0221823	20529, 12550, 12267, 64051, 12043, 268512, 12349, 13819, 16541, 14293, 74777, 56745, 78826, 59033, 14062, 16790	140	1101	18082	1.87694	1	0.27135	0.335
GOTERM_BP_ALL	GO:0007204~positive regulation of cytosolic calcium ion concentration	7	4.34783	0.022253	12267, 74777, 56745, 78826, 12043, 14062, 14293	140	283	18082	3.1947	1	0.271101	0.336
GOTERM_BP_ALL	GO:0070665~positive regulation of leukocyte proliferation	5	3.10559	0.022448	12524, 15040, 12501, 12043, 12977	140	139	18082	4.64594	1	0.272149	0.338
GOTERM_BP_ALL	GO:0055067~monovalent inorganic cation homeostasis	5	3.10559	0.022448	59033, 268512, 12043, 12349, 16790	140	139	18082	4.64594	1	0.272149	0.338
GOTERM_BP_ALL	GO:1901698~response to nitrogen compound	15	9.31677	0.0224883	16598, 12550, 14870, 12043, 12349, 14590, 16523, 14866, 74777, 170826, 14419, 98496, 211666, 24088, 17314	140	1004	18082	1.92964	1	0.271583	0.339
GOTERM_BP_ALL	GO:0014070~response to organic cyclic compound	15	9.31677	0.0226581	16598, 12550, 14870, 14824, 13511, 12043, 12349, 15926, 16523, 74777, 170826, 29817, 24088, 17314, 67603	140	1005	18082	1.92772	1	0.272361	0.341
GOTERM_BP_ALL	GO:0006810~transport	45	27.9503	0.0227382	50918, 69601, 15040, 11854, 225997, 52163, 64051, 211323, 16523, 140919, 80884, 19142, 14419, 15135, 18413, 216227, 14062, 19418, 16790, 72287, 20529, 12550, 14824, 215114, 12043, 268512, 12349, 97064, 73916, 223697, 12981, 22288, 17395, 215748, 74777, 67511, 56745, 59033, 56743, 98496, 68259, 18613, 114679, 24088, 71853	140	4325	18082	1.34383	1	0.272208	0.342
GOTERM_BP_ALL	GO:0006812~cation transport	14	8.69565	0.0231127	20529, 225997, 12043, 16523, 22288, 140919, 17395, 215748, 80884, 74777, 59033, 14419, 216227, 14062	140	910	18082	1.98703	1	0.275068	0.346
GOTERM_BP_ALL	GO:0050670~regulation of lymphocyte proliferation	6	3.72671	0.0231909	12524, 208154, 15040, 12501, 14419, 12043	140	210	18082	3.6902	1	0.274887	0.347
GOTERM_BP_ALL	GO:0045471~response to ethanol	5	3.10559	0.0240541	14870, 12043, 20375, 14590, 17314	140	142	18082	4.54779	1	0.28262	0.358
GOTERM_BP_ALL	GO:0048545~response to steroid hormone	8	4.96894	0.0243721	14870, 13511, 170826, 29817, 12043, 12349, 15926, 24088	140	370	18082	2.79259	1	0.284804	0.361
GOTERM_BP_ALL	GO:0019932~second-messenger-mediated signaling	6	3.72671	0.0244685	74777, 12501, 56743, 14419, 20297, 211323	140	213	18082	3.63823	1	0.284769	0.363
GOTERM_BP_ALL	GO:0030098~lymphocyte differentiation	8	4.96894	0.0246868	12500, 12501, 20297, 12043, 20375, 74039, 17095, 57757	140	371	18082	2.78506	1	0.285938	0.365
GOTERM_BP_ALL	GO:1903706~regulation of hemopoiesis	8	4.96894	0.0263022	170826, 20297, 20375, 12349, 12977, 74039, 72147, 57757	140	376	18082	2.74802	1	0.300681	0.384
GOTERM_BP_ALL	GO:0048147~negative regulation of fibroblast proliferation	3	1.86335	0.026515	17395, 69601, 14870	140	33	18082	11.7416	1	0.301702	0.387
GOTERM_BP_ALL	GO:0031589~cell-substrate adhesion	7	4.34783	0.0273579	22288, 50918, 57278, 11854, 12043, 18613, 12977	140	297	18082	3.04411	1	0.308698	0.396
GOTERM_BP_ALL	GO:0009605~response to external stimulus	27	16.7702	0.0274472	12267, 69601, 80901, 14870, 15040, 12043, 20297, 56213, 211323, 14293, 16523, 12981, 17395, 12524, 19074, 12501, 56745, 18828, 20307, 11881, 211666, 12977, 14062, 16155, 24088, 57757, 17314	140	2301	18082	1.51553	1	0.308506	0.397
GOTERM_BP_ALL	GO:0030316~osteoclast differentiation	4	2.48447	0.0277932	170826, 12349, 12977, 246746	140	85	18082	6.07798	1	0.310722	0.401
GOTERM_BP_ALL	GO:0043410~positive regulation of MAPK cascade	9	5.59006	0.0279725	69601, 56745, 20307, 18413, 20297, 211323, 330938, 14062, 24088	140	467	18082	2.48911	1	0.311364	0.403
GOTERM_BP_ALL	GO:0046633~alpha-beta T cell proliferation	3	1.86335	0.0280325	208154, 15040, 12501	140	34	18082	11.3962	1	0.310892	0.404
GOTERM_BP_ALL	GO:0071356~cellular response to tumor necrosis factor	5	3.10559	0.0281129	16598, 69601, 20307, 98496, 20297	140	149	18082	4.33413	1	0.310613	0.405
GOTERM_BP_ALL	GO:2001233~regulation of apoptotic signaling pathway	8	4.96894	0.0283346	12981, 17395, 69601, 14870, 18413, 12043, 72287, 70186	140	382	18082	2.70486	1	0.311638	0.407
GOTERM_BP_ALL	GO:0051962~positive regulation of nervous system development	10	6.21118	0.0287977	69601, 14824, 216858, 52163, 12043, 11881, 211323, 330938, 12977, 24088	140	559	18082	2.3105	1	0.314862	0.412
GOTERM_BP_ALL	GO:0032943~mononuclear cell proliferation	7	4.34783	0.0289479	12524, 208154, 15040, 12501, 14419, 12043, 12977	140	301	18082	3.00365	1	0.315207	0.414
GOTERM_BP_ALL	GO:0050790~regulation of catalytic activity	21	13.0435	0.0293637	12550, 69601, 14870, 52163, 215114, 20297, 12043, 211323, 97064, 23859, 70186, 73916, 17395, 170826, 20307, 11605, 18613, 12977, 14062, 17314, 67603	140	1662	18082	1.63195	1	0.31795	0.418
GOTERM_BP_ALL	GO:0046634~regulation of alpha-beta T cell activation	4	2.48447	0.0295005	208154, 15040, 12501, 20297	140	87	18082	5.93826	1	0.318161	0.42
GOTERM_BP_ALL	GO:0001773~myeloid dendritic cell activation	3	1.86335	0.0295842	12981, 12524, 20375	140	35	18082	11.0706	1	0.317893	0.421
GOTERM_BP_ALL	GO:0034765~regulation of ion transmembrane transport	8	4.96894	0.0297473	22288, 17395, 215748, 74777, 14419, 14062, 19418, 16523	140	386	18082	2.67683	1	0.318337	0.423
GOTERM_BP_ALL	GO:0071460~cellular response to cell-matrix adhesion	2	1.24224	0.0303986	17395, 14870	140	4	18082	64.5786	1	0.323097	0.43
GOTERM_BP_ALL	GO:0050730~regulation of peptidyl-tyrosine phosphorylation	6	3.72671	0.0305254	12981, 12501, 26904, 18413, 18613, 211323	140	226	18082	3.42895	1	0.323196	0.431
GOTERM_BP_ALL	GO:0071310~cellular response to organic substance	25	15.528	0.0306065	69601, 52662, 16998, 12524, 18828, 170826, 20307, 29817, 18413, 12977, 67603, 17314, 16598, 12550, 14870, 56213, 20297, 12043, 20375, 12349, 12981, 74777, 17756, 98496, 24088	140	2103	18082	1.53539	1	0.322895	0.432
GOTERM_BP_ALL	GO:0032633~interleukin-4 production	3	1.86335	0.0311694	19074, 15040, 12501	140	36	18082	10.7631	1	0.32679	0.438
GOTERM_BP_ALL	GO:0034405~response to fluid shear stress	3	1.86335	0.0311694	12981, 16598, 12349	140	36	18082	10.7631	1	0.32679	0.438
GOTERM_BP_ALL	GO:0045666~positive regulation of neuron differentiation	8	4.96894	0.0319547	69601, 14824, 216858, 52163, 12043, 11881, 211323, 330938	140	392	18082	2.63586	1	0.332548	0.446
GOTERM_BP_ALL	GO:0036211~protein modification process	37	22.9814	0.0319829	69601, 50918, 50708, 225997, 26904, 52163, 52662, 211323, 140859, 66889, 18822, 226419, 12501, 216858, 20307, 18413, 330938, 26878, 12977, 14062, 232984, 67603, 14870, 20375, 20297, 12043, 97064, 12981, 17395, 215748, 56745, 98496, 66949, 18613, 24088, 14422, 80890	140	3474	18082	1.37559	1	0.331767	0.446
GOTERM_BP_ALL	GO:0006464~cellular protein modification process	37	22.9814	0.0319829	69601, 50918, 50708, 225997, 26904, 52163, 52662, 211323, 140859, 66889, 18822, 226419, 12501, 216858, 20307, 18413, 330938, 26878, 12977, 14062, 232984, 67603, 14870, 20375, 20297, 12043, 97064, 12981, 17395, 215748, 56745, 98496, 66949, 18613, 24088, 14422, 80890	140	3474	18082	1.37559	1	0.331767	0.446
GOTERM_BP_ALL	GO:0051056~regulation of small GTPase mediated signal transduction	6	3.72671	0.0330851	69601, 78826, 211323, 12977, 14062, 19418	140	231	18082	3.35473	1	0.340103	0.458
GOTERM_BP_ALL	GO:0055082~cellular chemical homeostasis	12	7.45342	0.0331613	20529, 12267, 74777, 56745, 59033, 78826, 64051, 268512, 12043, 12349, 14062, 14293	140	762	18082	2.03397	1	0.339712	0.458
GOTERM_BP_ALL	GO:1904062~regulation of cation transmembrane transport	6	3.72671	0.0336126	22288, 17395, 215748, 74777, 14419, 14062	140	232	18082	3.34027	1	0.34246	0.463
GOTERM_BP_ALL	GO:0006885~regulation of pH	4	2.48447	0.0340062	59033, 268512, 12043, 12349	140	92	18082	5.61553	1	0.3447	0.467
GOTERM_BP_ALL	GO:1900006~positive regulation of dendrite development	4	2.48447	0.0340062	69601, 14824, 52163, 211323	140	92	18082	5.61553	1	0.3447	0.467
GOTERM_BP_ALL	GO:0072358~cardiovascular system development	15	9.31677	0.0340353	12267, 69601, 13511, 20375, 13819, 211323, 140859, 107702, 73916, 16523, 17395, 18613, 16790, 20148, 17095	140	1062	18082	1.82425	1	0.34391	0.467
GOTERM_BP_ALL	GO:0072359~circulatory system development	15	9.31677	0.0340353	12267, 69601, 13511, 20375, 13819, 211323, 140859, 107702, 73916, 16523, 17395, 18613, 16790, 20148, 17095	140	1062	18082	1.82425	1	0.34391	0.467
GOTERM_BP_ALL	GO:0044706~multi-multicellular organism process	6	3.72671	0.0341454	17395, 12550, 80884, 14824, 13511, 29817	140	233	18082	3.32594	1	0.343793	0.468
GOTERM_BP_ALL	GO:0072593~reactive oxygen species metabolic process	6	3.72671	0.0341454	16598, 14870, 98496, 11605, 12043, 24088	140	233	18082	3.32594	1	0.343793	0.468
GOTERM_BP_ALL	GO:0043065~positive regulation of apoptotic process	10	6.21118	0.0342439	17395, 69601, 215114, 14419, 18413, 14062, 72287, 70186, 73916, 67603	140	577	18082	2.23843	1	0.343581	0.469
GOTERM_BP_ALL	GO:2001222~regulation of neuron migration	3	1.86335	0.0344379	12550, 69601, 211323	140	38	18082	10.1966	1	0.344152	0.471
GOTERM_BP_ALL	GO:0044093~positive regulation of molecular function	17	10.559	0.0347173	69601, 52163, 215114, 20297, 12043, 211323, 70186, 73916, 17395, 215748, 170826, 20307, 14419, 12977, 24088, 14062, 74039	140	1270	18082	1.72888	1	0.345414	0.474
GOTERM_BP_ALL	GO:0019725~cellular homeostasis	13	8.07453	0.0349279	20529, 12267, 74777, 56745, 59033, 78826, 64051, 268512, 12043, 12349, 14062, 71853, 14293	140	866	18082	1.93885	1	0.346108	0.476
GOTERM_BP_ALL	GO:0001952~regulation of cell-matrix adhesion	4	2.48447	0.0349478	22288, 11854, 12043, 12977	140	93	18082	5.55515	1	0.345258	0.476
GOTERM_BP_ALL	GO:0043269~regulation of ion transport	10	6.21118	0.0358754	22288, 17395, 215748, 74777, 14419, 12043, 12349, 14062, 19418, 16523	140	582	18082	2.21919	1	0.35169	0.485
GOTERM_BP_ALL	GO:0043068~positive regulation of programmed cell death	10	6.21118	0.0358754	17395, 69601, 215114, 14419, 18413, 14062, 72287, 70186, 73916, 67603	140	582	18082	2.21919	1	0.35169	0.485
GOTERM_BP_ALL	GO:2000379~positive regulation of reactive oxygen species metabolic process	4	2.48447	0.0359029	16598, 14870, 98496, 24088	140	94	18082	5.49605	1	0.350894	0.486
GOTERM_BP_ALL	GO:0030851~granulocyte differentiation	3	1.86335	0.03612	12981, 20375, 72147	140	39	18082	9.93516	1	0.351606	0.488
GOTERM_BP_ALL	GO:0050789~regulation of biological process	99	61.4907	0.0362375	26904, 50708, 22779, 23859, 66889, 19009, 70186, 109246, 272382, 12524, 231633, 170826, 20307, 18413, 330938, 17381, 19418, 17314, 14824, 208154, 14870, 11669, 20375, 12349, 97064, 73916, 22288, 17395, 56745, 56743, 98496, 24088, 16764, 50918, 80901, 11854, 52163, 15926, 14293, 72147, 80859, 12500, 12501, 14419, 15135, 12977, 74039, 215114, 56213, 12043, 17470, 12981, 68481, 66922, 67511, 14422, …	140	11372	18082	1.12439	1	0.351527	0.489
GOTERM_BP_ALL	GO:0071222~cellular response to lipopolysaccharide	6	3.72671	0.0363289	12981, 69601, 12524, 14870, 18828, 20297	140	237	18082	3.2698	1	0.351243	0.49
GOTERM_BP_ALL	GO:0007162~negative regulation of cell adhesion	6	3.72671	0.0363289	12550, 50918, 208154, 14870, 56745, 14422	140	237	18082	3.2698	1	0.351243	0.49
GOTERM_BP_ALL	GO:0051480~regulation of cytosolic calcium ion concentration	7	4.34783	0.0363819	12267, 74777, 56745, 78826, 12043, 14062, 14293	140	318	18082	2.84308	1	0.35066	0.49
GOTERM_BP_ALL	GO:0050808~synapse organization	6	3.72671	0.0368879	22288, 12550, 69601, 52163, 211323, 14062	140	238	18082	3.25606	1	0.353618	0.495
GOTERM_BP_ALL	GO:0019538~protein metabolic process	51	31.677	0.0369001	26904, 50708, 52662, 140859, 16541, 66889, 70186, 19142, 20307, 18413, 330938, 17381, 14062, 16790, 17314, 12550, 14870, 20375, 97064, 73916, 17394, 16432, 17395, 215748, 56745, 98496, 66949, 24088, 50918, 69601, 225997, 52163, 211323, 18822, 226419, 12501, 216858, 26878, 12977, 232984, 67603, 16598, 215114, 12043, 20297, 56213, 12981, 19074, 18613, 14422, 80890	140	5186	18082	1.27015	1	0.352715	0.495
GOTERM_BP_ALL	GO:0010628~positive regulation of gene expression	21	13.0435	0.0376079	16598, 12550, 69601, 52163, 20375, 22779, 13819, 211323, 97064, 12981, 12500, 12501, 56745, 170826, 14419, 98496, 18413, 12977, 24088, 14062, 17095	140	1708	18082	1.588	1	0.357194	0.502
GOTERM_BP_ALL	GO:0031328~positive regulation of cellular biosynthetic process	21	13.0435	0.0378045	16598, 12550, 12267, 69601, 52163, 20375, 22779, 20297, 13819, 211323, 97064, 12981, 12500, 12501, 170826, 98496, 14419, 18413, 24088, 14062, 17095	140	1709	18082	1.58707	1	0.357706	0.504
GOTERM_BP_ALL	GO:0051234~establishment of localization	45	27.9503	0.0378141	50918, 69601, 15040, 11854, 225997, 52163, 64051, 211323, 16523, 140919, 80884, 19142, 14419, 15135, 18413, 216227, 14062, 19418, 16790, 72287, 20529, 12550, 14824, 215114, 12043, 268512, 12349, 97064, 73916, 223697, 12981, 22288, 17395, 215748, 74777, 67511, 56745, 59033, 56743, 98496, 68259, 18613, 114679, 24088, 71853	140	4467	18082	1.30111	1	0.356785	0.504
GOTERM_BP_ALL	GO:0071347~cellular response to interleukin-1	4	2.48447	0.037853	16598, 69601, 20307, 20297	140	96	18082	5.38155	1	0.356092	0.504
GOTERM_BP_ALL	GO:0032847~regulation of cellular pH reduction	2	1.24224	0.0378537	12043, 12349	140	5	18082	51.6629	1	0.355113	0.504
GOTERM_BP_ALL	GO:0002870~T cell anergy	2	1.24224	0.0378537	12524, 12501	140	5	18082	51.6629	1	0.355113	0.504
GOTERM_BP_ALL	GO:0010243~response to organonitrogen compound	13	8.07453	0.038174	16598, 12550, 14870, 12043, 14590, 12349, 74777, 170826, 14419, 98496, 211666, 24088, 17314	140	878	18082	1.91235	1	0.356565	0.507
GOTERM_BP_ALL	GO:0050678~regulation of epithelial cell proliferation	7	4.34783	0.0387818	12550, 69601, 14824, 68259, 56213, 17381, 73916	140	323	18082	2.79907	1	0.360167	0.513
GOTERM_BP_ALL	GO:0009719~response to endogenous stimulus	20	12.4224	0.0391679	16598, 12550, 69601, 14870, 13511, 56213, 12043, 12349, 14590, 52662, 15926, 16998, 74777, 170826, 98496, 14419, 29817, 211666, 24088, 17314	140	1608	18082	1.60643	1	0.362075	0.516
GOTERM_BP_ALL	GO:0034599~cellular response to oxidative stress	6	3.72671	0.039177	16598, 74777, 170826, 12043, 13819, 17314	140	242	18082	3.20224	1	0.36116	0.516
GOTERM_BP_ALL	GO:0007264~small GTPase mediated signal transduction	9	5.59006	0.0394244	69601, 66922, 11854, 78826, 18613, 211323, 12977, 14062, 19418	140	500	18082	2.32483	1	0.362021	0.519
GOTERM_BP_ALL	GO:0030004~cellular monovalent inorganic cation homeostasis	4	2.48447	0.0398565	59033, 268512, 12043, 12349	140	98	18082	5.27172	1	0.364238	0.523
GOTERM_BP_ALL	GO:0051049~regulation of transport	22	13.6646	0.0398658	12550, 69601, 15040, 52163, 215114, 12043, 12349, 211323, 97064, 16523, 22288, 17395, 215748, 74777, 56745, 98496, 14419, 18413, 24088, 14062, 19418, 16790	140	1828	18082	1.55441	1	0.36333	0.523
GOTERM_BP_ALL	GO:0030111~regulation of Wnt signaling pathway	6	3.72671	0.0409497	12550, 69601, 68259, 330938, 97064, 24088	140	245	18082	3.16303	1	0.370275	0.532
GOTERM_BP_ALL	GO:0006874~cellular calcium ion homeostasis	8	4.96894	0.0409826	12267, 74777, 56745, 78826, 64051, 12043, 14062, 14293	140	414	18082	2.49579	1	0.369532	0.533
GOTERM_BP_ALL	GO:0050866~negative regulation of cell activation	5	3.10559	0.0415637	208154, 56745, 14419, 57757, 17470	140	169	18082	3.82122	1	0.372746	0.538
GOTERM_BP_ALL	GO:0018193~peptidyl-amino acid modification	14	8.69565	0.0423096	26904, 50708, 52163, 12043, 20375, 211323, 226419, 18822, 12981, 215748, 12501, 18413, 18613, 14062	140	993	18082	1.82095	1	0.3771	0.544
GOTERM_BP_ALL	GO:2001235~positive regulation of apoptotic signaling pathway	5	3.10559	0.0430855	17395, 69601, 18413, 72287, 70186	140	171	18082	3.77652	1	0.38161	0.551
GOTERM_BP_ALL	GO:0051336~regulation of hydrolase activity	13	8.07453	0.0434367	12550, 69601, 215114, 20297, 23859, 73916, 70186, 17395, 170826, 20307, 18613, 14062, 17314	140	896	18082	1.87393	1	0.38309	0.554
GOTERM_BP_ALL	GO:0051051~negative regulation of transport	9	5.59006	0.0434367	17395, 69601, 98496, 18413, 12043, 211323, 97064, 14062, 16790	140	510	18082	2.27924	1	0.382103	0.554
GOTERM_BP_ALL	GO:0045089~positive regulation of innate immune response	5	3.10559	0.0438582	69601, 12524, 15040, 26904, 24088	140	172	18082	3.75457	1	0.384061	0.558
GOTERM_BP_ALL	GO:0051149~positive regulation of muscle cell differentiation	4	2.48447	0.0440216	20307, 52163, 12043, 211323	140	102	18082	5.06499	1	0.384212	0.559
GOTERM_BP_ALL	GO:0003014~renal system process	4	2.48447	0.0440216	80884, 12043, 14062, 16790	140	102	18082	5.06499	1	0.384212	0.559
GOTERM_BP_ALL	GO:0035295~tube development	11	6.8323	0.0445022	16598, 12550, 69601, 74777, 12043, 20375, 13819, 12977, 97064, 16998, 73916	140	702	18082	2.02383	1	0.386553	0.563
GOTERM_BP_ALL	GO:0015672~monovalent inorganic cation transport	8	4.96894	0.0446402	22288, 140919, 80884, 215748, 59033, 14419, 216227, 16523	140	422	18082	2.44848	1	0.386521	0.564
GOTERM_BP_ALL	GO:0045124~regulation of bone resorption	3	1.86335	0.0449867	170826, 12349, 16998	140	44	18082	8.80617	1	0.387917	0.567
GOTERM_BP_ALL	GO:0097306~cellular response to alcohol	3	1.86335	0.0449867	16598, 12550, 20375	140	44	18082	8.80617	1	0.387917	0.567
GOTERM_BP_ALL	GO:0035987~endodermal cell differentiation	3	1.86335	0.0449867	17394, 17395, 67603	140	44	18082	8.80617	1	0.387917	0.567
GOTERM_BP_ALL	GO:0038127~ERBB signaling pathway	4	2.48447	0.0450956	17395, 69601, 215114, 211323	140	103	18082	5.01581	1	0.387683	0.568
GOTERM_BP_ALL	GO:0050886~endocrine process	4	2.48447	0.0450956	56745, 14419, 114679, 14062	140	103	18082	5.01581	1	0.387683	0.568
GOTERM_BP_ALL	GO:0009891~positive regulation of biosynthetic process	21	13.0435	0.0451786	16598, 12550, 12267, 69601, 52163, 20375, 22779, 20297, 13819, 211323, 97064, 12981, 12500, 12501, 170826, 98496, 14419, 18413, 24088, 14062, 17095	140	1744	18082	1.55522	1	0.387275	0.569
GOTERM_BP_ALL	GO:0035264~multicellular organism growth	5	3.10559	0.0454271	16598, 12043, 114679, 12977, 97064	140	174	18082	3.71141	1	0.387991	0.571
GOTERM_BP_ALL	GO:0045935~positive regulation of nucleobase-containing compound metabolic process	20	12.4224	0.0455771	16598, 12550, 12267, 69601, 52163, 20375, 22779, 13819, 211323, 97064, 12981, 12500, 170826, 14419, 98496, 18413, 24088, 14062, 17095, 17314	140	1637	18082	1.57797	1	0.388037	0.572
GOTERM_BP_ALL	GO:0009987~cellular process	131	81.3665	0.0464044	50708, 26904, 22779, 23859, 66889, 70186, 19009, 109246, 231633, 12524, 272382, 68404, 19142, 170826, 20307, 18413, 330938, 216227, 17381, 19418, 17314, 14824, 208154, 14870, 11669, 20375, 12349, 97064, 107652, 73916, 22288, 17394, 17395, 56745, 98496, 56743, 16764, 24088, 50918, 80901, 11854, 107569, 225997, 52163, 13026, 15926, 14293, 72147, 226419, 80859, 12500, 12501, 15135, 14419, 26878, 129…	140	16073	18082	1.05267	1	0.392625	0.578
GOTERM_BP_ALL	GO:0006875~cellular metal ion homeostasis	9	5.59006	0.0468354	20529, 12267, 74777, 56745, 78826, 64051, 12043, 14062, 14293	140	518	18082	2.24404	1	0.394527	0.582
GOTERM_BP_ALL	GO:0055074~calcium ion homeostasis	8	4.96894	0.0475177	12267, 74777, 56745, 78826, 64051, 12043, 14062, 14293	140	428	18082	2.41415	1	0.39807	0.587
GOTERM_BP_ALL	GO:0071621~granulocyte chemotaxis	4	2.48447	0.0483952	12267, 20307, 20297, 12977	140	106	18082	4.87385	1	0.402847	0.594
GOTERM_BP_ALL	GO:0009268~response to pH	3	1.86335	0.0487359	12349, 11881, 16523	140	46	18082	8.42329	1	0.404087	0.597
GOTERM_BP_ALL	GO:0048589~developmental growth	11	6.8323	0.0489006	16598, 74777, 68404, 14419, 12043, 211323, 114679, 12977, 97064, 19363, 67603	140	714	18082	1.98982	1	0.404179	0.598
GOTERM_BP_ALL	GO:0010810~regulation of cell-substrate adhesion	5	3.10559	0.0494855	22288, 50918, 11854, 12043, 12977	140	179	18082	3.60774	1	0.406976	0.603
