# Supplementary material for: ADAM12 is a costimulatory molecule that determines Th1 cell fate and mediates tissue inflammation
Source: Cell Mol Immunol. 2020 Jun 22;18(8):1904–19. doi: 10.1038/s41423-020-0486-8 (PMC8322154; doi:10.1038/s41423-020-0486-8)
Supplement: Supplementary file 10 — Supplementary File 3 [file 41423_2020_486_MOESM10_ESM.xlsx]

## Sheet: Downregulated Pathways
Category	Term	Count	%	PValue	Genes	Fold Enrichment	Bonferroni	Benjamini	FDR
GOTERM_BP_ALL	GO:0051239~regulation of multicellular organismal process	33	35.4839	2.87755e-07	50918, 69601, 15040, 26904, 52163, 13819, 211323, 107702, 66889, 16998, 231633, 216858, 14419, 330938, 12977, 14062, 74039, 16790, 20148, 67603, 12550, 12267, 14824, 13511, 20375, 12349, 97064, 12981, 17395, 74777, 19074, 11881, 24088	2.5334	0.000768873	0.000768873	5.11e-06
GOTERM_BP_ALL	GO:0044707~single-multicellular organism process	51	54.8387	9.34406e-07	15040, 26904, 13819, 16541, 23859, 16998, 66889, 231633, 29817, 18413, 330938, 216227, 14062, 16790, 20148, 12267, 12550, 14824, 20375, 12349, 97064, 73916, 17395, 16432, 74777, 24088, 69601, 50918, 52163, 211323, 15926, 107702, 19363, 16523, 226419, 216858, 14419, 12977, 246746, 74039, 17095, 67603, 13511, 56213, 12981, 19074, 11605, 11881, 18613, 114679, 71853	1.78191	0.00249455	0.00124805	1.66e-05
GOTERM_BP_ALL	GO:0048731~system development	42	45.1613	2.35867e-06	69601, 15040, 52163, 13819, 211323, 107702, 15926, 23859, 16998, 16523, 226419, 231633, 216858, 14419, 29817, 18413, 330938, 12977, 216227, 246746, 74039, 16790, 17095, 20148, 12550, 12267, 14824, 13511, 20375, 56213, 12349, 97064, 73916, 12981, 16432, 17395, 74777, 11605, 18613, 11881, 114679, 24088	1.96117	0.00628489	0.00209937	4.19e-05
GOTERM_BP_ALL	GO:0007275~multicellular organism development	45	48.3871	2.8171e-06	50918, 69601, 15040, 52163, 13819, 211323, 107702, 15926, 23859, 16998, 19363, 16523, 226419, 231633, 216858, 14419, 29817, 18413, 330938, 12977, 216227, 246746, 74039, 16790, 17095, 20148, 67603, 12550, 12267, 14824, 13511, 20375, 56213, 12349, 97064, 73916, 12981, 16432, 17395, 74777, 11605, 18613, 11881, 114679, 24088	1.86464	0.00750184	0.00188076	5.01e-05
GOTERM_BP_ALL	GO:0048856~anatomical structure development	47	50.5376	9.08952e-06	50918, 69601, 15040, 52163, 13819, 211323, 107702, 15926, 23859, 16998, 16523, 19363, 226419, 18822, 231633, 216858, 20307, 14419, 29817, 18413, 330938, 12977, 216227, 246746, 74039, 16790, 17095, 20148, 67603, 12550, 12267, 14824, 13511, 20375, 56213, 12349, 97064, 73916, 12981, 16432, 17395, 74777, 11605, 18613, 11881, 114679, 24088	1.74466	0.0240036	0.00484749	0.000162
GOTERM_BP_ALL	GO:0008284~positive regulation of cell proliferation	16	17.2043	2.23489e-05	12267, 69601, 14824, 15040, 56213, 211323, 97064, 16998, 19363, 12981, 17395, 231633, 74777, 18413, 12977, 14062	3.65238	0.0579899	0.00990714	0.000397
GOTERM_BP_ALL	GO:0032502~developmental process	47	50.5376	2.25657e-05	50918, 69601, 15040, 52163, 13819, 211323, 107702, 15926, 23859, 16998, 16523, 19363, 226419, 18822, 231633, 216858, 20307, 14419, 29817, 18413, 330938, 12977, 216227, 246746, 74039, 16790, 17095, 20148, 67603, 12550, 12267, 14824, 13511, 20375, 56213, 12349, 97064, 73916, 12981, 16432, 17395, 74777, 11605, 18613, 11881, 114679, 24088	1.69101	0.0585355	0.00857993	0.000401
GOTERM_BP_ALL	GO:0051240~positive regulation of multicellular organismal process	21	22.5806	2.64319e-05	12267, 69601, 14824, 15040, 52163, 12349, 211323, 97064, 16998, 12981, 17395, 231633, 19074, 216858, 14419, 11881, 330938, 12977, 24088, 14062, 74039	2.83239	0.0682153	0.0087928	0.00047
GOTERM_BP_ALL	GO:0044767~single-organism developmental process	46	49.4624	3.52711e-05	50918, 69601, 15040, 52163, 13819, 211323, 107702, 15926, 23859, 16998, 19363, 16523, 226419, 231633, 216858, 20307, 14419, 29817, 18413, 330938, 12977, 216227, 246746, 74039, 16790, 17095, 20148, 67603, 12550, 12267, 14824, 13511, 20375, 56213, 12349, 97064, 73916, 12981, 16432, 17395, 74777, 11605, 18613, 11881, 114679, 24088	1.68431	0.0899734	0.010421	0.000627
GOTERM_BP_ALL	GO:0045597~positive regulation of cell differentiation	16	17.2043	3.53359e-05	50918, 69601, 14824, 52163, 12349, 211323, 97064, 16998, 12981, 231633, 216858, 20307, 11881, 330938, 12977, 24088	3.5109	0.090131	0.009401	0.000628
GOTERM_BP_ALL	GO:0042127~regulation of cell proliferation	21	22.5806	3.97303e-05	12550, 12267, 69601, 14824, 15040, 56213, 211323, 97064, 16998, 73916, 19363, 12981, 17395, 231633, 74777, 216858, 14419, 18413, 12977, 24088, 14062	2.75305	0.100756	0.0096082	0.000706
GOTERM_BP_ALL	GO:0008283~cell proliferation	22	23.6559	8.25028e-05	12550, 12267, 69601, 14824, 15040, 56213, 211323, 97064, 16998, 73916, 19363, 12981, 17395, 231633, 74777, 216858, 14419, 18413, 330938, 12977, 24088, 14062	2.52709	0.197914	0.0182104	0.00147
GOTERM_BP_ALL	GO:2000026~regulation of multicellular organismal development	22	23.6559	9.18396e-05	12550, 12267, 69601, 50918, 14824, 52163, 20375, 12349, 211323, 97064, 107702, 16998, 17395, 231633, 216858, 14419, 11881, 330938, 12977, 24088, 74039, 67603	2.50835	0.217686	0.0187073	0.00163
GOTERM_BP_ALL	GO:0009888~tissue development	22	23.6559	9.25413e-05	12550, 12267, 69601, 50918, 13511, 20375, 12349, 211323, 97064, 16998, 73916, 19363, 18822, 17395, 231633, 74777, 14419, 11605, 18613, 12977, 114679, 67603	2.50702	0.219152	0.0175144	0.00164
GOTERM_BP_ALL	GO:0002376~immune system process	25	26.8817	9.26216e-05	69601, 15040, 26904, 13819, 16523, 226419, 20307, 14419, 18413, 12977, 246746, 74039, 17095, 12267, 12550, 56213, 20375, 12349, 12981, 17395, 19074, 56743, 18613, 24088, 14728	2.29784	0.219319	0.0163704	0.00165
GOTERM_BP_ALL	GO:0045595~regulation of cell differentiation	21	22.5806	0.00014532	12550, 50918, 69601, 14824, 52163, 20375, 12349, 211323, 97064, 16998, 12981, 231633, 216858, 20307, 14419, 11881, 330938, 12977, 24088, 74039, 67603	2.5086	0.321905	0.0239869	0.00258
GOTERM_BP_ALL	GO:0065008~regulation of biological quality	31	33.3333	0.000145884	50918, 69601, 52163, 13819, 211323, 16541, 66889, 16998, 16523, 226419, 140919, 14419, 18413, 12977, 14062, 16790, 72287, 20148, 20529, 12550, 12267, 13511, 215114, 20375, 12349, 17395, 74777, 18613, 114679, 24088, 71853	1.96384	0.322927	0.0226786	0.00259
GOTERM_BP_ALL	GO:0051094~positive regulation of developmental process	17	18.2796	0.000158058	12267, 50918, 69601, 14824, 52163, 12349, 211323, 97064, 17395, 231633, 216858, 20307, 14419, 11881, 330938, 12977, 24088	2.92289	0.344609	0.0232001	0.00281
GOTERM_BP_ALL	GO:0048513~animal organ development	31	33.3333	0.000278507	69601, 15040, 13819, 211323, 15926, 16998, 16523, 226419, 231633, 29817, 14419, 330938, 12977, 216227, 246746, 74039, 20148, 17095, 12550, 12267, 13511, 56213, 20375, 12349, 97064, 73916, 12981, 17395, 74777, 11605, 114679	1.89577	0.525054	0.0384292	0.00494
GOTERM_BP_ALL	GO:0010720~positive regulation of cell development	11	11.828	0.000387101	50918, 69601, 14824, 216858, 52163, 11881, 211323, 330938, 12977, 97064, 24088	3.97963	0.644746	0.0504301	0.00686
GOTERM_BP_ALL	GO:0007166~cell surface receptor signaling pathway	23	24.7312	0.000463584	12550, 12267, 69601, 26904, 215114, 56213, 211323, 97064, 16998, 73916, 109246, 12981, 16432, 17395, 216858, 20307, 56743, 18413, 330938, 12977, 237360, 24088, 74039	2.17341	0.710456	0.0573133	0.00821
GOTERM_BP_ALL	GO:0050793~regulation of developmental process	23	24.7312	0.000526625	12550, 12267, 69601, 50918, 14824, 52163, 20375, 12349, 211323, 97064, 107702, 16998, 17395, 231633, 216858, 20307, 14419, 11881, 330938, 12977, 24088, 74039, 67603	2.15356	0.755377	0.0619966	0.00932
GOTERM_BP_ALL	GO:1902578~single-organism localization	29	31.1828	0.000603405	69601, 50918, 15040, 225997, 211323, 23859, 16523, 140919, 19142, 14419, 18413, 216227, 14062, 16790, 72287, 20529, 12550, 14824, 12349, 97064, 73916, 12981, 17395, 74777, 56743, 18613, 114679, 24088, 71853	1.87747	0.800788	0.0677435	0.0107
GOTERM_BP_ALL	GO:0048522~positive regulation of cellular process	37	39.7849	0.00068615	69601, 50918, 15040, 26904, 52163, 13819, 211323, 16998, 19363, 231633, 216858, 20307, 14419, 18413, 330938, 12977, 14062, 74039, 72287, 17095, 67603, 12550, 12267, 14824, 215114, 20375, 56213, 12349, 97064, 73916, 12981, 17395, 74777, 67511, 18613, 11881, 24088	1.65655	0.84034	0.0735973	0.0121
GOTERM_BP_ALL	GO:0001934~positive regulation of protein phosphorylation	13	13.9785	0.000745955	12981, 17395, 69601, 26904, 20307, 52163, 18413, 18613, 330938, 211323, 12977, 14062, 24088	3.13371	0.863943	0.0766873	0.0132
GOTERM_BP_ALL	GO:0022603~regulation of anatomical structure morphogenesis	14	15.0538	0.000814644	12267, 12550, 50918, 69601, 52163, 211323, 97064, 107702, 17395, 20307, 14419, 330938, 12977, 67603	2.91739	0.886781	0.0803718	0.0144
GOTERM_BP_ALL	GO:0001932~regulation of protein phosphorylation	16	17.2043	0.000823898	50918, 69601, 26904, 52163, 211323, 97064, 12981, 17395, 20307, 18413, 18613, 330938, 12977, 24088, 14062, 67603	2.63116	0.889549	0.078359	0.0145
GOTERM_BP_ALL	GO:0019220~regulation of phosphate metabolic process	18	19.3548	0.00103857	50918, 69601, 26904, 52163, 211323, 97064, 23859, 15926, 12981, 17395, 20307, 18413, 18613, 330938, 12977, 24088, 14062, 67603	2.37421	0.937808	0.0944361	0.0183
GOTERM_BP_ALL	GO:0051174~regulation of phosphorus metabolic process	18	19.3548	0.00104564	50918, 69601, 26904, 52163, 211323, 97064, 23859, 15926, 12981, 17395, 20307, 18413, 18613, 330938, 12977, 24088, 14062, 67603	2.37276	0.938975	0.0919266	0.0184
GOTERM_BP_ALL	GO:0072359~circulatory system development	14	15.0538	0.00105081	17395, 12267, 69601, 13511, 20375, 13819, 18613, 211323, 107702, 16790, 17095, 20148, 16523, 73916	2.83773	0.939812	0.0894225	0.0185
GOTERM_BP_ALL	GO:0072358~cardiovascular system development	14	15.0538	0.00105081	17395, 12267, 69601, 13511, 20375, 13819, 18613, 211323, 107702, 16790, 17095, 20148, 16523, 73916	2.83773	0.939812	0.0894225	0.0185
GOTERM_BP_ALL	GO:0010647~positive regulation of cell communication	17	18.2796	0.00108509	69601, 26904, 215114, 12349, 211323, 12981, 17395, 20307, 14419, 18413, 18613, 330938, 12977, 24088, 14062, 72287, 74039	2.45601	0.945089	0.0893658	0.0191
GOTERM_BP_ALL	GO:0042327~positive regulation of phosphorylation	13	13.9785	0.00110163	12981, 17395, 69601, 26904, 20307, 52163, 18413, 18613, 330938, 211323, 12977, 14062, 24088	2.99615	0.947465	0.0879598	0.0194
GOTERM_BP_ALL	GO:0048518~positive regulation of biological process	39	41.9355	0.00110607	69601, 50918, 15040, 26904, 52163, 13819, 211323, 16998, 19363, 231633, 216858, 20307, 14419, 18413, 330938, 12977, 14062, 74039, 72287, 17095, 67603, 12550, 12267, 14824, 215114, 20375, 56213, 12349, 97064, 73916, 12981, 17395, 74777, 19074, 67511, 56743, 18613, 11881, 24088	1.58072	0.948085	0.0857407	0.0195
GOTERM_BP_ALL	GO:0023056~positive regulation of signaling	17	18.2796	0.00114026	69601, 26904, 215114, 12349, 211323, 12981, 17395, 20307, 14419, 18413, 18613, 330938, 12977, 24088, 14062, 72287, 74039	2.44452	0.952625	0.0857907	0.0201
GOTERM_BP_ALL	GO:0040008~regulation of growth	11	11.828	0.00118376	69601, 216858, 14419, 29817, 18413, 56213, 211323, 68755, 12977, 24088, 67603	3.44169	0.95783	0.086488	0.0208
GOTERM_BP_ALL	GO:0010646~regulation of cell communication	25	26.8817	0.0012548	12550, 50918, 69601, 26904, 215114, 56213, 12349, 211323, 97064, 12981, 17395, 74777, 216858, 20307, 14419, 18413, 18613, 330938, 12977, 14062, 24088, 74039, 72287, 20148, 67603	1.93233	0.965132	0.0890139	0.0221
GOTERM_BP_ALL	GO:0044765~single-organism transport	27	29.0323	0.00125652	69601, 50918, 15040, 225997, 211323, 16523, 140919, 19142, 14419, 18413, 216227, 14062, 16790, 20529, 12550, 14824, 12349, 97064, 73916, 12981, 17395, 74777, 56743, 18613, 114679, 24088, 71853	1.85808	0.965293	0.0868293	0.0221
GOTERM_BP_ALL	GO:0009966~regulation of signal transduction	23	24.7312	0.00137407	12550, 50918, 69601, 26904, 215114, 56213, 211323, 97064, 12981, 17395, 74777, 216858, 20307, 18413, 18613, 330938, 12977, 24088, 14062, 72287, 74039, 20148, 67603	2.00609	0.974661	0.0921911	0.0241
GOTERM_BP_ALL	GO:0023051~regulation of signaling	25	26.8817	0.0014089	12550, 50918, 69601, 26904, 215114, 56213, 12349, 211323, 97064, 12981, 17395, 74777, 216858, 20307, 14419, 18413, 18613, 330938, 12977, 14062, 24088, 74039, 72287, 20148, 67603	1.91651	0.976917	0.0921102	0.0247
GOTERM_BP_ALL	GO:0048584~positive regulation of response to stimulus	19	20.4301	0.00143218	12267, 69601, 15040, 26904, 215114, 211323, 12981, 17395, 74777, 20307, 56743, 18413, 18613, 330938, 12977, 24088, 14062, 72287, 74039	2.23009	0.978311	0.0913309	0.0252
GOTERM_BP_ALL	GO:0050896~response to stimulus	56	60.2151	0.00143603	15040, 26904, 13819, 16998, 16995, 109246, 20307, 29817, 18413, 330938, 14062, 20148, 12550, 12267, 14824, 20375, 12349, 97064, 73916, 14866, 16432, 17395, 74777, 56743, 24088, 14728, 50918, 69601, 80901, 225997, 52163, 211323, 15926, 16523, 19363, 18822, 216858, 18828, 14419, 12977, 237360, 74039, 72287, 67603, 20529, 13511, 215114, 56213, 14590, 12981, 68481, 19074, 18613, 11881, 114679, 71853	1.3481	0.978534	0.0894346	0.0252
GOTERM_BP_ALL	GO:0051246~regulation of protein metabolic process	23	24.7312	0.00148803	12550, 50918, 69601, 26904, 52163, 215114, 20375, 211323, 97064, 66889, 73916, 12981, 16432, 17395, 19074, 20307, 18413, 18613, 330938, 12977, 24088, 14062, 67603	1.99397	0.981323	0.0904204	0.0261
GOTERM_BP_ALL	GO:0006950~response to stress	29	31.1828	0.00149884	69601, 80901, 15040, 26904, 13819, 15926, 19363, 16523, 16995, 18822, 20307, 29817, 14419, 18413, 330938, 12977, 14062, 67603, 12267, 56213, 12349, 14866, 12981, 17395, 74777, 19074, 18613, 24088, 71853	1.77447	0.981856	0.0890272	0.0263
GOTERM_BP_ALL	GO:0002682~regulation of immune system process	15	16.129	0.00154748	12267, 12550, 69601, 15040, 26904, 20375, 56213, 12349, 17395, 14419, 56743, 18613, 12977, 24088, 74039	2.58521	0.984071	0.0897921	0.0272
GOTERM_BP_ALL	GO:0018108~peptidyl-tyrosine phosphorylation	7	7.52688	0.00160126	226419, 12981, 26904, 18413, 18613, 211323, 14062	5.51954	0.986207	0.090801	0.0281
GOTERM_BP_ALL	GO:0051270~regulation of cellular component movement	12	12.9032	0.0016371	17395, 12267, 12550, 50918, 69601, 13511, 18613, 11881, 211323, 12977, 14062, 24088	3.05336	0.987469	0.0908157	0.0287
GOTERM_BP_ALL	GO:0018212~peptidyl-tyrosine modification	7	7.52688	0.00166155	226419, 12981, 26904, 18413, 18613, 211323, 14062	5.47939	0.988263	0.0902404	0.0291
GOTERM_BP_ALL	GO:0042325~regulation of phosphorylation	16	17.2043	0.00170391	50918, 69601, 26904, 52163, 211323, 97064, 12981, 17395, 20307, 18413, 18613, 330938, 12977, 24088, 14062, 67603	2.4479	0.989522	0.0905975	0.0299
GOTERM_BP_ALL	GO:0042221~response to chemical	32	34.4086	0.00173008	69601, 80901, 225997, 13819, 211323, 15926, 16998, 16523, 18828, 20307, 29817, 14419, 18413, 12977, 14062, 67603, 20529, 12550, 12267, 14824, 13511, 20375, 56213, 14590, 12349, 14866, 12981, 17395, 74777, 11881, 114679, 24088	1.68173	0.990231	0.0901353	0.0303
GOTERM_BP_ALL	GO:0050769~positive regulation of neurogenesis	9	9.67742	0.00182923	69601, 14824, 216858, 52163, 11881, 211323, 330938, 12977, 24088	3.95379	0.992509	0.0932423	0.032
GOTERM_BP_ALL	GO:0001816~cytokine production	10	10.7527	0.00203189	12981, 12267, 19074, 15040, 26904, 14062, 24088, 66889, 74039, 16998	3.49451	0.995646	0.101118	0.0355
GOTERM_BP_ALL	GO:0044699~single-organism process	76	81.7204	0.00203441	15040, 26904, 13819, 23859, 16541, 66889, 16998, 16995, 109246, 140919, 231633, 19142, 29817, 20307, 18413, 330938, 216227, 14062, 16790, 20148, 12550, 12267, 14824, 11669, 20375, 12349, 212862, 97064, 73916, 16432, 17395, 74777, 56743, 24088, 50918, 69601, 80901, 107569, 225997, 52163, 13026, 211323, 15926, 107702, 16523, 19363, 226419, 18822, 216858, 14419, 26878, 12977, 237360, 246746, 232984,…	1.16607	0.995676	0.0993898	0.0356
GOTERM_BP_ALL	GO:0006468~protein phosphorylation	18	19.3548	0.00204792	50918, 69601, 26904, 225997, 52163, 211323, 97064, 226419, 12981, 17395, 20307, 18413, 18613, 330938, 12977, 24088, 14062, 67603	2.23069	0.995829	0.0982251	0.0358
GOTERM_BP_ALL	GO:0060284~regulation of cell development	13	13.9785	0.00206633	12550, 69601, 50918, 14824, 52163, 211323, 97064, 216858, 14419, 11881, 330938, 12977, 24088	2.78171	0.99603	0.0973219	0.0361
GOTERM_BP_ALL	GO:0030334~regulation of cell migration	11	11.828	0.00207268	17395, 12267, 12550, 50918, 69601, 18613, 11881, 211323, 12977, 14062, 24088	3.19121	0.996097	0.0959194	0.0362
GOTERM_BP_ALL	GO:0030154~cell differentiation	32	34.4086	0.00209524	69601, 50918, 52163, 13819, 211323, 23859, 16998, 226419, 231633, 216858, 20307, 14419, 330938, 12977, 246746, 74039, 16790, 17095, 67603, 12550, 14824, 215114, 56213, 20375, 12349, 97064, 12981, 17395, 74777, 11881, 18613, 24088	1.66266	0.996326	0.0952669	0.0366
GOTERM_BP_ALL	GO:0009653~anatomical structure morphogenesis	24	25.8065	0.00237294	12550, 12267, 69601, 50918, 52163, 56213, 20375, 12349, 13819, 211323, 97064, 107702, 16998, 73916, 17395, 20307, 14419, 18613, 330938, 12977, 24088, 16790, 20148, 67603	1.88276	0.998254	0.105429	0.0414
GOTERM_BP_ALL	GO:0031399~regulation of protein modification process	17	18.2796	0.002546	50918, 69601, 26904, 52163, 20375, 211323, 97064, 12981, 17395, 20307, 18413, 18613, 330938, 12977, 24088, 14062, 67603	2.26171	0.998902	0.110846	0.0443
GOTERM_BP_ALL	GO:0040007~growth	13	13.9785	0.00261419	69601, 56213, 211323, 68755, 97064, 19363, 74777, 29817, 14419, 12977, 114679, 24088, 67603	2.70377	0.999085	0.111829	0.0455
GOTERM_BP_ALL	GO:0009967~positive regulation of signal transduction	15	16.129	0.00273688	69601, 26904, 215114, 211323, 12981, 17395, 20307, 18413, 18613, 330938, 12977, 24088, 14062, 72287, 74039	2.43142	0.999342	0.114936	0.0475
GOTERM_BP_ALL	GO:0032270~positive regulation of cellular protein metabolic process	15	16.129	0.00285189	69601, 26904, 52163, 215114, 211323, 73916, 12981, 17395, 20307, 18413, 18613, 330938, 12977, 24088, 14062	2.42049	0.999516	0.117633	0.0495
GOTERM_BP_ALL	GO:0010562~positive regulation of phosphorus metabolic process	13	13.9785	0.00301045	12981, 17395, 69601, 26904, 20307, 52163, 18413, 18613, 330938, 211323, 12977, 14062, 24088	2.65755	0.999684	0.121891	0.0522
GOTERM_BP_ALL	GO:0045937~positive regulation of phosphate metabolic process	13	13.9785	0.00301045	12981, 17395, 69601, 26904, 20307, 52163, 18413, 18613, 330938, 211323, 12977, 14062, 24088	2.65755	0.999684	0.121891	0.0522
GOTERM_BP_ALL	GO:0002687~positive regulation of leukocyte migration	5	5.37634	0.00302409	17395, 12267, 18613, 12977, 24088	8.2793	0.999695	0.120588	0.0524
GOTERM_BP_ALL	GO:2000145~regulation of cell motility	11	11.828	0.00303038	17395, 12267, 12550, 50918, 69601, 18613, 11881, 211323, 12977, 14062, 24088	3.02798	0.9997	0.119053	0.0525
GOTERM_BP_ALL	GO:0002684~positive regulation of immune system process	11	11.828	0.00303038	17395, 12267, 69601, 15040, 26904, 56743, 12349, 18613, 12977, 24088, 74039	3.02798	0.9997	0.119053	0.0525
GOTERM_BP_ALL	GO:0032501~multicellular organismal process	51	54.8387	0.00312027	15040, 26904, 13819, 16541, 23859, 16998, 66889, 231633, 29817, 18413, 330938, 216227, 14062, 16790, 20148, 12267, 12550, 14824, 20375, 12349, 97064, 73916, 17395, 16432, 74777, 24088, 69601, 50918, 52163, 211323, 15926, 107702, 19363, 16523, 226419, 216858, 14419, 12977, 246746, 74039, 17095, 67603, 13511, 56213, 12981, 19074, 11605, 11881, 18613, 114679, 71853	1.35804	0.999764	0.1206	0.054
GOTERM_BP_ALL	GO:0001894~tissue homeostasis	6	6.45161	0.00323301	12349, 13819, 12977, 14062, 16541, 16998	5.95194	0.999826	0.122913	0.0559
GOTERM_BP_ALL	GO:0048869~cellular developmental process	33	35.4839	0.00352113	69601, 50918, 52163, 13819, 211323, 23859, 16998, 226419, 231633, 216858, 20307, 14419, 330938, 12977, 246746, 74039, 16790, 17095, 67603, 12550, 14824, 215114, 20375, 56213, 12349, 97064, 73916, 12981, 17395, 74777, 11881, 18613, 24088	1.59096	0.99992	0.131272	0.0608
GOTERM_BP_ALL	GO:0031401~positive regulation of protein modification process	13	13.9785	0.00375107	12981, 17395, 69601, 26904, 20307, 52163, 18413, 18613, 330938, 211323, 12977, 14062, 24088	2.58633	0.999957	0.137334	0.0646
GOTERM_BP_ALL	GO:0007260~tyrosine phosphorylation of STAT protein	4	4.30108	0.00377044	12981, 18413, 18613, 14062	12.6625	0.999959	0.136136	0.0649
GOTERM_BP_ALL	GO:0007566~embryo implantation	4	4.30108	0.00377044	17395, 12550, 14824, 29817	12.6625	0.999959	0.136136	0.0649
GOTERM_BP_ALL	GO:0051962~positive regulation of nervous system development	9	9.67742	0.00409978	69601, 14824, 216858, 52163, 11881, 211323, 330938, 12977, 24088	3.46576	0.999983	0.145189	0.0704
GOTERM_BP_ALL	GO:0040012~regulation of locomotion	11	11.828	0.00420553	17395, 12267, 12550, 50918, 69601, 18613, 11881, 211323, 12977, 14062, 24088	2.89119	0.999987	0.146716	0.0722
GOTERM_BP_ALL	GO:0001817~regulation of cytokine production	9	9.67742	0.00432419	12981, 12267, 19074, 15040, 26904, 14062, 24088, 66889, 74039	3.43503	0.999991	0.148609	0.0741
GOTERM_BP_ALL	GO:0032879~regulation of localization	22	23.6559	0.00434043	12550, 12267, 69601, 50918, 15040, 13511, 52163, 215114, 12349, 211323, 97064, 16523, 17395, 74777, 14419, 18413, 11881, 18613, 12977, 24088, 14062, 16790	1.87184	0.999991	0.14724	0.0744
GOTERM_BP_ALL	GO:0030335~positive regulation of cell migration	8	8.60215	0.00439278	17395, 12267, 50918, 69601, 18613, 12977, 14062, 24088	3.8612	0.999992	0.147024	0.0753
GOTERM_BP_ALL	GO:0042506~tyrosine phosphorylation of Stat5 protein	3	3.22581	0.0045304	12981, 18413, 18613	29.3539	0.999995	0.149414	0.0775
GOTERM_BP_ALL	GO:0048871~multicellular organismal homeostasis	7	7.52688	0.00474165	12550, 12349, 13819, 12977, 14062, 16541, 16998	4.43186	0.999997	0.15394	0.081
GOTERM_BP_ALL	GO:0048646~anatomical structure formation involved in morphogenesis	14	15.0538	0.00480003	12550, 12267, 69601, 52163, 20375, 56213, 13819, 73916, 17395, 20307, 18613, 24088, 16790, 67603	2.38612	0.999997	0.153826	0.082
GOTERM_BP_ALL	GO:0043065~positive regulation of apoptotic process	9	9.67742	0.00495225	17395, 69601, 215114, 14419, 18413, 14062, 72287, 73916, 67603	3.35764	0.999998	0.156446	0.0845
GOTERM_BP_ALL	GO:0048519~negative regulation of biological process	34	36.5591	0.00505271	69601, 50918, 15040, 50708, 26904, 13819, 211323, 23859, 66889, 16998, 216858, 14419, 18413, 330938, 14062, 16790, 20148, 67603, 12550, 11669, 20375, 56213, 68755, 97064, 73916, 12981, 16432, 17395, 74777, 19074, 11605, 18613, 24088, 14422	1.53855	0.999999	0.15751	0.0861
GOTERM_BP_ALL	GO:0046427~positive regulation of JAK-STAT cascade	4	4.30108	0.00515191	12981, 18413, 18613, 14062	11.3296	0.999999	0.158512	0.0877
GOTERM_BP_ALL	GO:1904894~positive regulation of STAT cascade	4	4.30108	0.00515191	12981, 18413, 18613, 14062	11.3296	0.999999	0.158512	0.0877
GOTERM_BP_ALL	GO:0043068~positive regulation of programmed cell death	9	9.67742	0.00521167	17395, 69601, 215114, 14419, 18413, 14062, 72287, 73916, 67603	3.32879	0.999999	0.158387	0.0887
GOTERM_BP_ALL	GO:0051247~positive regulation of protein metabolic process	15	16.129	0.00524255	69601, 26904, 52163, 215114, 211323, 73916, 12981, 17395, 20307, 18413, 18613, 330938, 12977, 24088, 14062	2.26115	0.999999	0.157468	0.0892
GOTERM_BP_ALL	GO:2000147~positive regulation of cell motility	8	8.60215	0.00525043	17395, 12267, 50918, 69601, 18613, 12977, 14062, 24088	3.73556	0.999999	0.155943	0.0893
GOTERM_BP_ALL	GO:0051272~positive regulation of cellular component movement	8	8.60215	0.00595551	17395, 12267, 50918, 69601, 18613, 12977, 14062, 24088	3.64851	1	0.173107	0.101
GOTERM_BP_ALL	GO:0040017~positive regulation of locomotion	8	8.60215	0.00609098	17395, 12267, 50918, 69601, 18613, 12977, 14062, 24088	3.63311	1	0.1748	0.103
GOTERM_BP_ALL	GO:0048583~regulation of response to stimulus	26	27.957	0.00645392	69601, 50918, 15040, 26904, 211323, 216858, 20307, 18413, 330938, 12977, 14062, 72287, 74039, 20148, 67603, 12267, 12550, 215114, 56213, 97064, 12981, 17395, 74777, 56743, 18613, 24088	1.68224	1	0.18229	0.109
GOTERM_BP_ALL	GO:0051248~negative regulation of protein metabolic process	12	12.9032	0.00650391	17395, 16432, 12550, 50918, 69601, 26904, 20375, 18613, 211323, 97064, 66889, 67603	2.54748	1	0.181662	0.11
GOTERM_BP_ALL	GO:0051179~localization	38	40.8602	0.00659886	69601, 50918, 15040, 225997, 52163, 211323, 23859, 16523, 140919, 19142, 20307, 14419, 18413, 330938, 12977, 216227, 14062, 16790, 72287, 20529, 12550, 12267, 14824, 13511, 215114, 12349, 97064, 73916, 12981, 17395, 74777, 67511, 56743, 18613, 11881, 114679, 24088, 71853	1.45473	1	0.182173	0.111
GOTERM_BP_ALL	GO:0044763~single-organism cellular process	69	74.1935	0.00676849	15040, 26904, 13819, 23859, 16998, 16995, 109246, 140919, 231633, 19142, 20307, 18413, 330938, 216227, 14062, 16790, 20148, 12550, 12267, 14824, 11669, 20375, 12349, 212862, 97064, 73916, 16432, 17395, 74777, 56743, 24088, 50918, 69601, 80901, 107569, 225997, 52163, 211323, 13026, 15926, 16523, 19363, 226419, 216858, 14419, 26878, 12977, 237360, 246746, 232984, 74039, 72287, 17095, 67603, 20529, …	1.18483	1	0.184516	0.114
GOTERM_BP_ALL	GO:0006954~inflammatory response	9	9.67742	0.00706081	12267, 69601, 80901, 20307, 14419, 12977, 14062, 24088, 16995	3.16045	1	0.18978	0.118
GOTERM_BP_ALL	GO:0032268~regulation of cellular protein metabolic process	20	21.5054	0.00717837	12550, 50918, 69601, 26904, 52163, 215114, 20375, 211323, 97064, 73916, 12981, 17395, 20307, 18413, 18613, 330938, 12977, 24088, 14062, 67603	1.87347	1	0.190724	0.12
GOTERM_BP_ALL	GO:0001819~positive regulation of cytokine production	7	7.52688	0.00718414	12981, 12267, 19074, 15040, 14062, 24088, 74039	4.06155	1	0.188997	0.12
GOTERM_BP_ALL	GO:0050731~positive regulation of peptidyl-tyrosine phosphorylation	5	5.37634	0.00732526	12981, 26904, 18413, 18613, 211323	6.44497	1	0.190483	0.123
GOTERM_BP_ALL	GO:0010942~positive regulation of cell death	9	9.67742	0.00753981	17395, 69601, 215114, 14419, 18413, 14062, 72287, 73916, 67603	3.12477	1	0.193633	0.126
GOTERM_BP_ALL	GO:0002685~regulation of leukocyte migration	5	5.37634	0.00811086	17395, 12267, 18613, 12977, 24088	6.25761	1	0.204786	0.135
GOTERM_BP_ALL	GO:0006810~transport	31	33.3333	0.00825775	69601, 50918, 15040, 225997, 52163, 211323, 16523, 140919, 19142, 14419, 18413, 216227, 14062, 16790, 72287, 20529, 12550, 14824, 215114, 12349, 97064, 73916, 12981, 17395, 74777, 67511, 56743, 18613, 114679, 24088, 71853	1.54292	1	0.206166	0.137
GOTERM_BP_ALL	GO:1902533~positive regulation of intracellular signal transduction	11	11.828	0.00834239	12981, 69601, 20307, 18413, 18613, 211323, 330938, 12977, 14062, 24088, 72287	2.61644	1	0.206144	0.138
GOTERM_BP_ALL	GO:0016477~cell migration	13	13.9785	0.00837428	12267, 12550, 50918, 69601, 211323, 17395, 20307, 18613, 11881, 330938, 12977, 24088, 14062	2.33395	1	0.204969	0.139
GOTERM_BP_ALL	GO:0030099~myeloid cell differentiation	7	7.52688	0.00864742	226419, 12981, 20375, 12349, 13819, 12977, 246746	3.90371	1	0.20903	0.143
GOTERM_BP_ALL	GO:1900006~positive regulation of dendrite development	4	4.30108	0.00873334	69601, 14824, 52163, 211323	9.35921	1	0.209008	0.144
GOTERM_BP_ALL	GO:0006796~phosphate-containing compound metabolic process	23	24.7312	0.0088766	69601, 50918, 26904, 225997, 107569, 52163, 212862, 13026, 211323, 97064, 23859, 15926, 12981, 226419, 17395, 20307, 18413, 18613, 330938, 12977, 24088, 14062, 67603	1.7257	1	0.210197	0.147
GOTERM_BP_ALL	GO:0006793~phosphorus metabolic process	23	24.7312	0.00902062	69601, 50918, 26904, 225997, 107569, 52163, 212862, 13026, 211323, 97064, 23859, 15926, 12981, 226419, 17395, 20307, 18413, 18613, 330938, 12977, 24088, 14062, 67603	1.72329	1	0.211376	0.149
GOTERM_BP_ALL	GO:0045666~positive regulation of neuron differentiation	7	7.52688	0.00928886	69601, 14824, 216858, 52163, 11881, 211323, 330938	3.84396	1	0.21509	0.153
GOTERM_BP_ALL	GO:0002768~immune response-regulating cell surface receptor signaling pathway	5	5.37634	0.00966069	12267, 26904, 56743, 24088, 74039	5.94646	1	0.220814	0.158
GOTERM_BP_ALL	GO:0001775~cell activation	11	11.828	0.00971871	12981, 15040, 26904, 56743, 14419, 20375, 14062, 24088, 71853, 74039, 17095	2.55711	1	0.220124	0.159
GOTERM_BP_ALL	GO:0008285~negative regulation of cell proliferation	9	9.67742	0.00979075	17395, 12550, 69601, 216858, 14419, 18413, 14062, 24088, 73916	2.98514	1	0.219726	0.16
GOTERM_BP_ALL	GO:0048771~tissue remodeling	5	5.37634	0.00984394	17395, 12349, 13819, 14062, 16998	5.91379	1	0.218963	0.161
GOTERM_BP_ALL	GO:0002764~immune response-regulating signaling pathway	6	6.45161	0.00989967	12267, 69601, 26904, 56743, 24088, 74039	4.54779	1	0.218264	0.162
GOTERM_BP_ALL	GO:0046903~secretion	12	12.9032	0.0099549	12981, 19142, 15040, 56743, 14419, 18413, 12349, 211323, 114679, 14062, 24088, 16790	2.40069	1	0.217567	0.163
GOTERM_BP_ALL	GO:0065009~regulation of molecular function	19	20.4301	0.0100133	12550, 69601, 52163, 215114, 211323, 97064, 23859, 73916, 17395, 74777, 20307, 14419, 11605, 18613, 12977, 24088, 14062, 74039, 67603	1.85824	1	0.216943	0.164
GOTERM_BP_ALL	GO:0006955~immune response	13	13.9785	0.0103375	12981, 12267, 69601, 19074, 15040, 26904, 20307, 56743, 18413, 12977, 14728, 24088, 74039	2.26959	1	0.221381	0.169
GOTERM_BP_ALL	GO:1902531~regulation of intracellular signal transduction	15	16.129	0.0106603	50918, 69601, 211323, 12981, 17395, 74777, 20307, 18413, 18613, 330938, 12977, 24088, 14062, 72287, 67603	2.0805	1	0.225691	0.173
GOTERM_BP_ALL	GO:0019538~protein metabolic process	35	37.6344	0.0108179	69601, 50918, 50708, 26904, 225997, 52163, 211323, 16541, 66889, 18822, 226419, 19142, 216858, 20307, 18413, 330938, 26878, 12977, 232984, 14062, 16790, 67603, 12550, 215114, 20375, 56213, 97064, 73916, 12981, 16432, 17395, 19074, 18613, 24088, 14422	1.45279	1	0.226856	0.176
GOTERM_BP_ALL	GO:0006464~cellular protein modification process	26	27.957	0.0111947	69601, 50918, 26904, 225997, 50708, 52163, 211323, 66889, 18822, 226419, 216858, 20307, 18413, 330938, 26878, 12977, 232984, 14062, 67603, 20375, 97064, 12981, 17395, 18613, 24088, 14422	1.61106	1	0.232001	0.181
GOTERM_BP_ALL	GO:0036211~protein modification process	26	27.957	0.0111947	69601, 50918, 26904, 225997, 50708, 52163, 211323, 66889, 18822, 226419, 216858, 20307, 18413, 330938, 26878, 12977, 232984, 14062, 67603, 20375, 97064, 12981, 17395, 18613, 24088, 14422	1.61106	1	0.232001	0.181
GOTERM_BP_ALL	GO:0048523~negative regulation of cellular process	31	33.3333	0.011201	69601, 50918, 50708, 26904, 13819, 211323, 23859, 66889, 16998, 216858, 14419, 18413, 330938, 14062, 20148, 67603, 12550, 11669, 20375, 56213, 68755, 97064, 73916, 12981, 16432, 17395, 74777, 11605, 18613, 24088, 14422	1.51078	1	0.23035	0.181
GOTERM_BP_ALL	GO:0051128~regulation of cellular component organization	20	21.5054	0.0112263	50918, 69601, 14824, 52163, 215114, 56213, 20375, 211323, 68755, 97064, 12981, 17395, 67511, 20307, 14419, 29817, 18413, 18613, 11881, 330938	1.7946	1	0.229066	0.182
GOTERM_BP_ALL	GO:0016310~phosphorylation	18	19.3548	0.0115594	50918, 69601, 26904, 225997, 52163, 211323, 97064, 226419, 12981, 17395, 20307, 18413, 18613, 330938, 12977, 24088, 14062, 67603	1.87819	1	0.233275	0.187
GOTERM_BP_ALL	GO:0051130~positive regulation of cellular component organization	13	13.9785	0.0116502	12981, 17395, 50918, 69601, 14824, 67511, 20307, 215114, 52163, 11881, 211323, 330938, 97064	2.23336	1	0.233143	0.188
GOTERM_BP_ALL	GO:0038127~ERBB signaling pathway	4	4.30108	0.011865	17395, 69601, 215114, 211323	8.35969	1	0.235174	0.191
GOTERM_BP_ALL	GO:0031325~positive regulation of cellular metabolic process	22	23.6559	0.0121004	12550, 12267, 69601, 26904, 52163, 215114, 20375, 13819, 211323, 97064, 73916, 12981, 17395, 20307, 14419, 18413, 18613, 330938, 12977, 24088, 14062, 17095	1.71028	1	0.237522	0.195
GOTERM_BP_ALL	GO:0001944~vasculature development	9	9.67742	0.0124087	17395, 12267, 69601, 20375, 13819, 18613, 107702, 16790, 17095	2.86168	1	0.241061	0.199
GOTERM_BP_ALL	GO:0043281~regulation of cysteine-type endopeptidase activity involved in apoptotic process	5	5.37634	0.0124345	17395, 12550, 215114, 14062, 73916	5.51954	1	0.23978	0.199
GOTERM_BP_ALL	GO:0010976~positive regulation of neuron projection development	6	6.45161	0.0126589	69601, 14824, 52163, 11881, 211323, 330938	4.27673	1	0.241837	0.203
GOTERM_BP_ALL	GO:0050900~leukocyte migration	6	6.45161	0.012826	17395, 12267, 20307, 18613, 12977, 24088	4.26261	1	0.242909	0.205
GOTERM_BP_ALL	GO:0050767~regulation of neurogenesis	10	10.7527	0.013113	12550, 69601, 14824, 216858, 52163, 11881, 211323, 330938, 12977, 24088	2.6124	1	0.245925	0.209
GOTERM_BP_ALL	GO:0051234~establishment of localization	31	33.3333	0.0131384	69601, 50918, 15040, 225997, 52163, 211323, 16523, 140919, 19142, 14419, 18413, 216227, 14062, 16790, 72287, 20529, 12550, 14824, 215114, 12349, 97064, 73916, 12981, 17395, 74777, 67511, 56743, 18613, 114679, 24088, 71853	1.49387	1	0.244646	0.209
GOTERM_BP_ALL	GO:2001222~regulation of neuron migration	3	3.22581	0.0131489	12550, 69601, 211323	16.9944	1	0.243144	0.21
GOTERM_BP_ALL	GO:0010033~response to organic substance	23	24.7312	0.0132473	12550, 69601, 14824, 13511, 56213, 20375, 12349, 14590, 15926, 16998, 16523, 12981, 74777, 18828, 20307, 29817, 14419, 18413, 11881, 12977, 24088, 14062, 67603	1.66589	1	0.243074	0.211
GOTERM_BP_ALL	GO:0010604~positive regulation of macromolecule metabolic process	22	23.6559	0.0133361	12550, 12267, 69601, 26904, 52163, 215114, 20375, 13819, 211323, 97064, 73916, 12981, 17395, 20307, 14419, 18413, 18613, 330938, 12977, 24088, 14062, 17095	1.69498	1	0.242851	0.212
GOTERM_BP_ALL	GO:0043627~response to estrogen	4	4.30108	0.0144986	14419, 12349, 11881, 14866	7.75719	1	0.259401	0.229
GOTERM_BP_ALL	GO:0002573~myeloid leukocyte differentiation	5	5.37634	0.0149392	12981, 20375, 12349, 12977, 246746	5.2248	1	0.264444	0.235
GOTERM_BP_ALL	GO:0033993~response to lipid	11	11.828	0.0151026	12981, 69601, 14824, 13511, 18828, 29817, 12349, 14062, 15926, 24088, 16523	2.38939	1	0.265203	0.237
GOTERM_BP_ALL	GO:0035295~tube development	9	9.67742	0.0151547	12550, 69601, 74777, 20375, 13819, 12977, 97064, 16998, 73916	2.75977	1	0.264281	0.238
GOTERM_BP_ALL	GO:0007565~female pregnancy	5	5.37634	0.0151816	17395, 12550, 14824, 13511, 29817	5.19956	1	0.262995	0.238
GOTERM_BP_ALL	GO:0018193~peptidyl-amino acid modification	11	11.828	0.0152979	18822, 226419, 12981, 26904, 50708, 52163, 18413, 20375, 18613, 211323, 14062	2.38457	1	0.263053	0.24
GOTERM_BP_ALL	GO:0001525~angiogenesis	7	7.52688	0.0163449	17395, 12267, 69601, 20375, 13819, 18613, 16790	3.39377	1	0.27668	0.254
GOTERM_BP_ALL	GO:0051241~negative regulation of multicellular organismal process	12	12.9032	0.0164314	69601, 19074, 216858, 26904, 14419, 211323, 330938, 14062, 24088, 16790, 66889, 16998	2.23262	1	0.276211	0.255
GOTERM_BP_ALL	GO:0044700~single organism signaling	39	41.9355	0.0164917	69601, 50918, 80901, 26904, 52163, 211323, 23859, 16998, 16995, 109246, 216858, 20307, 14419, 18413, 330938, 12977, 237360, 14062, 74039, 72287, 20148, 67603, 12550, 12267, 13511, 215114, 56213, 12349, 97064, 73916, 12981, 68481, 16432, 17395, 74777, 56743, 18613, 114679, 24088	1.36797	1	0.275374	0.256
GOTERM_BP_ALL	GO:0042493~response to drug	7	7.52688	0.0168406	20529, 17395, 12550, 14419, 14590, 24088, 67603	3.37099	1	0.278632	0.261
GOTERM_BP_ALL	GO:0006952~defense response	14	15.0538	0.0170551	12267, 69601, 80901, 15040, 26904, 56213, 16995, 16523, 19074, 20307, 14419, 12977, 24088, 14062	2.03489	1	0.279953	0.263
GOTERM_BP_ALL	GO:0023052~signaling	39	41.9355	0.0180787	69601, 50918, 80901, 26904, 52163, 211323, 23859, 16998, 16995, 109246, 216858, 20307, 14419, 18413, 330938, 12977, 237360, 14062, 74039, 72287, 20148, 67603, 12550, 12267, 13511, 215114, 56213, 12349, 97064, 73916, 12981, 68481, 16432, 17395, 74777, 56743, 18613, 114679, 24088	1.36043	1	0.292389	0.277
GOTERM_BP_ALL	GO:0065007~biological regulation	65	69.8925	0.0182338	15040, 50708, 26904, 13819, 16541, 23859, 66889, 16998, 16995, 109246, 140919, 231633, 20307, 29817, 18413, 330938, 14062, 16790, 20148, 12550, 12267, 14824, 11669, 20375, 12349, 97064, 73916, 16432, 17395, 74777, 56743, 24088, 50918, 69601, 80901, 52163, 211323, 107702, 15926, 16523, 19363, 226419, 216858, 14419, 12977, 237360, 74039, 72287, 17095, 67603, 20529, 13511, 215114, 56213, 68755, 1298…	1.17412	1	0.29277	0.279
GOTERM_BP_ALL	GO:0051049~regulation of transport	16	17.2043	0.0184165	12550, 17395, 69601, 74777, 15040, 215114, 14419, 52163, 18413, 12349, 211323, 97064, 14062, 24088, 16790, 16523	1.88413	1	0.293517	0.281
GOTERM_BP_ALL	GO:0050790~regulation of catalytic activity	15	16.129	0.0185295	12550, 69601, 52163, 215114, 211323, 97064, 23859, 73916, 17395, 20307, 11605, 18613, 12977, 14062, 67603	1.9428	1	0.293322	0.283
GOTERM_BP_ALL	GO:2000116~regulation of cysteine-type endopeptidase activity	5	5.37634	0.0185602	17395, 12550, 215114, 14062, 73916	4.89232	1	0.292037	0.283
GOTERM_BP_ALL	GO:0009268~response to pH	3	3.22581	0.0189069	12349, 11881, 16523	14.0388	1	0.294935	0.288
GOTERM_BP_ALL	GO:0046822~regulation of nucleocytoplasmic transport	5	5.37634	0.0191182	12550, 69601, 52163, 97064, 24088	4.84824	1	0.29602	0.29
GOTERM_BP_ALL	GO:0051674~localization of cell	13	13.9785	0.0197386	12267, 12550, 50918, 69601, 211323, 17395, 20307, 18613, 11881, 330938, 12977, 24088, 14062	2.07597	1	0.302366	0.298
GOTERM_BP_ALL	GO:0048870~cell motility	13	13.9785	0.0197386	12267, 12550, 50918, 69601, 211323, 17395, 20307, 18613, 11881, 330938, 12977, 24088, 14062	2.07597	1	0.302366	0.298
GOTERM_BP_ALL	GO:0044710~single-organism metabolic process	26	27.957	0.0197424	69601, 107569, 13026, 211323, 15926, 18822, 29817, 14419, 20307, 18413, 330938, 26878, 232984, 14062, 20148, 67603, 11669, 14590, 12349, 212862, 59031, 17395, 74777, 11605, 24088, 14422	1.53716	1	0.300726	0.298
GOTERM_BP_ALL	GO:0060249~anatomical structure homeostasis	6	6.45161	0.0198783	12349, 13819, 12977, 14062, 16541, 16998	3.80995	1	0.300787	0.3
GOTERM_BP_ALL	GO:0051716~cellular response to stimulus	44	47.3118	0.0201843	50918, 69601, 80901, 26904, 52163, 13819, 211323, 16998, 16995, 19363, 109246, 216858, 18828, 20307, 14419, 29817, 18413, 330938, 12977, 237360, 14062, 74039, 72287, 20148, 67603, 20529, 12550, 12267, 215114, 20375, 56213, 12349, 97064, 73916, 14866, 12981, 68481, 16432, 17395, 74777, 56743, 18613, 24088, 71853	1.30588	1	0.302991	0.304
GOTERM_BP_ALL	GO:0050730~regulation of peptidyl-tyrosine phosphorylation	5	5.37634	0.0202652	12981, 26904, 18413, 18613, 211323	4.76243	1	0.302348	0.305
GOTERM_BP_ALL	GO:0043410~positive regulation of MAPK cascade	7	7.52688	0.0204135	69601, 20307, 18413, 211323, 330938, 14062, 24088	3.22662	1	0.302551	0.307
GOTERM_BP_ALL	GO:0060999~positive regulation of dendritic spine development	3	3.22581	0.0204847	14824, 52163, 211323	13.4539	1	0.301799	0.308
GOTERM_BP_ALL	GO:0035556~intracellular signal transduction	19	20.4301	0.0211559	50918, 69601, 211323, 97064, 12981, 17395, 74777, 20307, 14419, 56743, 18413, 18613, 330938, 12977, 24088, 14062, 72287, 74039, 67603	1.71848	1	0.308403	0.316
GOTERM_BP_ALL	GO:0007154~cell communication	39	41.9355	0.0211883	69601, 50918, 80901, 26904, 52163, 211323, 23859, 16998, 16995, 109246, 216858, 20307, 14419, 18413, 330938, 12977, 237360, 14062, 74039, 72287, 20148, 67603, 12550, 12267, 13511, 215114, 56213, 12349, 97064, 73916, 12981, 68481, 16432, 17395, 74777, 56743, 18613, 114679, 24088	1.34733	1	0.307159	0.317
GOTERM_BP_ALL	GO:0040011~locomotion	14	15.0538	0.0216271	12267, 12550, 50918, 69601, 80901, 211323, 17395, 20307, 18613, 11881, 330938, 12977, 24088, 14062	1.97101	1	0.31082	0.322
GOTERM_BP_ALL	GO:0050778~positive regulation of immune response	7	7.52688	0.0217776	12267, 69601, 15040, 26904, 56743, 24088, 74039	3.17897	1	0.310989	0.324
GOTERM_BP_ALL	GO:0044706~multi-multicellular organism process	5	5.37634	0.022373	17395, 12550, 14824, 13511, 29817	4.61935	1	0.316406	0.331
GOTERM_BP_ALL	GO:0042531~positive regulation of tyrosine phosphorylation of STAT protein	3	3.22581	0.0229507	12981, 18413, 18613	12.6625	1	0.321512	0.338
GOTERM_BP_ALL	GO:1990267~response to transition metal nanoparticle	4	4.30108	0.0233258	20529, 12349, 14590, 11881	6.47404	1	0.324198	0.343
GOTERM_BP_ALL	GO:0050776~regulation of immune response	8	8.60215	0.0237128	12267, 12550, 69601, 15040, 26904, 56743, 24088, 74039	2.77757	1	0.326976	0.347
GOTERM_BP_ALL	GO:0046579~positive regulation of Ras protein signal transduction	3	3.22581	0.0237986	211323, 12977, 14062	12.419	1	0.326311	0.348
GOTERM_BP_ALL	GO:0050808~synapse organization	5	5.37634	0.0239578	12550, 69601, 52163, 211323, 14062	4.52231	1	0.326479	0.35
GOTERM_BP_ALL	GO:0006928~movement of cell or subcellular component	15	16.129	0.024605	12267, 12550, 50918, 69601, 13511, 211323, 73916, 17395, 20307, 18613, 11881, 330938, 12977, 24088, 14062	1.87293	1	0.33208	0.358
GOTERM_BP_ALL	GO:0043412~macromolecule modification	26	27.957	0.0252277	69601, 50918, 26904, 225997, 50708, 52163, 211323, 66889, 18822, 226419, 216858, 20307, 18413, 330938, 26878, 12977, 232984, 14062, 67603, 20375, 97064, 12981, 17395, 18613, 24088, 14422	1.50492	1	0.337304	0.365
GOTERM_BP_ALL	GO:0051960~regulation of nervous system development	10	10.7527	0.0252413	12550, 69601, 14824, 216858, 52163, 11881, 211323, 330938, 12977, 24088	2.33473	1	0.335817	0.365
GOTERM_BP_ALL	GO:0030111~regulation of Wnt signaling pathway	5	5.37634	0.0262887	12550, 69601, 330938, 97064, 24088	4.3931	1	0.34549	0.377
GOTERM_BP_ALL	GO:0010557~positive regulation of macromolecule biosynthetic process	14	15.0538	0.0270718	12267, 12550, 69601, 52163, 20375, 13819, 211323, 97064, 12981, 14419, 18413, 24088, 14062, 17095	1.91101	1	0.352143	0.386
GOTERM_BP_ALL	GO:0001568~blood vessel development	8	8.60215	0.0277776	17395, 12267, 69601, 20375, 13819, 18613, 16790, 17095	2.68658	1	0.357856	0.394
GOTERM_BP_ALL	GO:0009893~positive regulation of metabolic process	22	23.6559	0.0282295	12550, 12267, 69601, 26904, 52163, 215114, 20375, 13819, 211323, 97064, 73916, 12981, 17395, 20307, 14419, 18413, 18613, 330938, 12977, 24088, 14062, 17095	1.57649	1	0.360852	0.399
GOTERM_BP_ALL	GO:0044057~regulation of system process	7	7.52688	0.0283245	74777, 13511, 14419, 13819, 211323, 14062, 16790	2.98975	1	0.36016	0.4
GOTERM_BP_ALL	GO:0033157~regulation of intracellular protein transport	6	6.45161	0.0285297	12550, 69601, 52163, 211323, 97064, 24088	3.46266	1	0.360596	0.402
GOTERM_BP_ALL	GO:0009636~response to toxic substance	4	4.30108	0.0296446	12550, 225997, 24088, 14866	5.89759	1	0.37016	0.414
GOTERM_BP_ALL	GO:0051051~negative regulation of transport	7	7.52688	0.0297748	17395, 69601, 18413, 211323, 97064, 14062, 16790	2.95458	1	0.369786	0.416
GOTERM_BP_ALL	GO:0042058~regulation of epidermal growth factor receptor signaling pathway	3	3.22581	0.0300836	17395, 69601, 215114	10.9455	1	0.371178	0.419
GOTERM_BP_ALL	GO:0051057~positive regulation of small GTPase mediated signal transduction	3	3.22581	0.0300836	211323, 12977, 14062	10.9455	1	0.371178	0.419
GOTERM_BP_ALL	GO:0044093~positive regulation of molecular function	12	12.9032	0.0302352	17395, 69601, 20307, 215114, 14419, 52163, 211323, 12977, 14062, 24088, 74039, 73916	2.03397	1	0.371015	0.421
GOTERM_BP_ALL	GO:0045321~leukocyte activation	9	9.67742	0.0302663	12981, 15040, 26904, 56743, 14419, 20375, 24088, 74039, 17095	2.4217	1	0.369678	0.421
GOTERM_BP_ALL	GO:0007165~signal transduction	36	38.7097	0.030747	69601, 50918, 80901, 26904, 52163, 211323, 16998, 16995, 109246, 216858, 20307, 14419, 18413, 330938, 12977, 237360, 14062, 74039, 72287, 20148, 67603, 12550, 12267, 215114, 56213, 12349, 97064, 73916, 12981, 68481, 16432, 17395, 74777, 56743, 18613, 24088	1.34469	1	0.372712	0.426
GOTERM_BP_ALL	GO:1902580~single-organism cellular localization	10	10.7527	0.0316173	12550, 50918, 69601, 14824, 56743, 97064, 23859, 14062, 24088, 72287	2.24231	1	0.379419	0.435
GOTERM_BP_ALL	GO:0052548~regulation of endopeptidase activity	5	5.37634	0.0328925	17395, 12550, 215114, 14062, 73916	4.09243	1	0.389773	0.448
GOTERM_BP_ALL	GO:1901184~regulation of ERBB signaling pathway	3	3.22581	0.0329572	17395, 69601, 215114	10.4159	1	0.388716	0.449
GOTERM_BP_ALL	GO:0070371~ERK1 and ERK2 cascade	5	5.37634	0.0332854	69601, 20307, 14062, 24088, 67603	4.07693	1	0.3901	0.452
GOTERM_BP_ALL	GO:0031400~negative regulation of protein modification process	7	7.52688	0.0336129	50918, 69601, 26904, 20375, 18613, 97064, 67603	2.87016	1	0.391461	0.455
GOTERM_BP_ALL	GO:0031346~positive regulation of cell projection organization	6	6.45161	0.0339485	69601, 14824, 52163, 11881, 211323, 330938	3.30325	1	0.39288	0.459
GOTERM_BP_ALL	GO:0002757~immune response-activating signal transduction	5	5.37634	0.0340794	12267, 69601, 56743, 24088, 74039	4.04628	1	0.392434	0.46
GOTERM_BP_ALL	GO:0009617~response to bacterium	8	8.60215	0.0346124	12981, 69601, 19074, 15040, 18828, 14062, 24088, 16523	2.56264	1	0.3956	0.465
GOTERM_BP_ALL	GO:0042509~regulation of tyrosine phosphorylation of STAT protein	3	3.22581	0.0349306	12981, 18413, 18613	10.0904	1	0.396812	0.468
GOTERM_BP_ALL	GO:0098655~cation transmembrane transport	7	7.52688	0.0352344	20529, 17395, 74777, 225997, 14419, 14062, 16523	2.83773	1	0.397884	0.471
GOTERM_BP_ALL	GO:0045935~positive regulation of nucleobase-containing compound metabolic process	14	15.0538	0.0352388	12267, 12550, 69601, 52163, 20375, 13819, 211323, 97064, 12981, 14419, 18413, 24088, 14062, 17095	1.84097	1	0.396313	0.471
GOTERM_BP_ALL	GO:0043408~regulation of MAPK cascade	8	8.60215	0.0353285	69601, 20307, 18413, 211323, 330938, 14062, 24088, 67603	2.55125	1	0.395503	0.472
GOTERM_BP_ALL	GO:0002520~immune system development	10	10.7527	0.0361841	226419, 12981, 12267, 20375, 12349, 13819, 12977, 246746, 74039, 17095	2.18762	1	0.401357	0.481
GOTERM_BP_ALL	GO:0001503~ossification	6	6.45161	0.0365496	17395, 231633, 11605, 12977, 97064, 16998	3.23702	1	0.402909	0.484
GOTERM_BP_ALL	GO:0032496~response to lipopolysaccharide	6	6.45161	0.0368832	12981, 69601, 18828, 14062, 24088, 16523	3.22893	1	0.404169	0.487
GOTERM_BP_ALL	GO:0001933~negative regulation of protein phosphorylation	6	6.45161	0.0368832	50918, 69601, 26904, 18613, 97064, 67603	3.22893	1	0.404169	0.487
GOTERM_BP_ALL	GO:0022029~telencephalon cell migration	3	3.22581	0.0369488	69601, 211323, 330938	9.78463	1	0.403142	0.488
GOTERM_BP_ALL	GO:0050773~regulation of dendrite development	4	4.30108	0.0373603	69601, 14824, 52163, 211323	5.38155	1	0.405047	0.492
GOTERM_BP_ALL	GO:0070372~regulation of ERK1 and ERK2 cascade	5	5.37634	0.037366	69601, 20307, 14062, 24088, 67603	3.92814	1	0.403524	0.492
GOTERM_BP_ALL	GO:0048514~blood vessel morphogenesis	7	7.52688	0.0377607	17395, 12267, 69601, 20375, 13819, 18613, 16790	2.79043	1	0.405267	0.496
GOTERM_BP_ALL	GO:0034762~regulation of transmembrane transport	6	6.45161	0.0378953	17395, 74777, 14419, 12349, 14062, 16523	3.20489	1	0.404832	0.497
GOTERM_BP_ALL	GO:0060429~epithelium development	11	11.828	0.0387098	12550, 50918, 14419, 20375, 12349, 18613, 211323, 12977, 97064, 19363, 73916	2.04657	1	0.410002	0.504
GOTERM_BP_ALL	GO:0002521~leukocyte differentiation	7	7.52688	0.0389199	12981, 20375, 12349, 12977, 246746, 74039, 17095	2.76991	1	0.410168	0.506
GOTERM_BP_ALL	GO:0006913~nucleocytoplasmic transport	6	6.45161	0.0389244	12550, 69601, 52163, 97064, 14062, 24088	3.18121	1	0.408661	0.506
GOTERM_BP_ALL	GO:0006919~activation of cysteine-type endopeptidase activity involved in apoptotic process	3	3.22581	0.0390109	215114, 14062, 73916	9.49685	1	0.407831	0.507
GOTERM_BP_ALL	GO:0010648~negative regulation of cell communication	11	11.828	0.0392915	12981, 17395, 12550, 50918, 69601, 216858, 18413, 56213, 97064, 20148, 67603	2.04128	1	0.408575	0.51
GOTERM_BP_ALL	GO:0000165~MAPK cascade	8	8.60215	0.039315	69601, 20307, 18413, 211323, 330938, 14062, 24088, 67603	2.49218	1	0.407248	0.51
GOTERM_BP_ALL	GO:1902593~single-organism nuclear import	5	5.37634	0.03951	12550, 69601, 97064, 14062, 24088	3.85774	1	0.407304	0.512
GOTERM_BP_ALL	GO:0031349~positive regulation of defense response	5	5.37634	0.03951	69601, 15040, 26904, 20307, 24088	3.85774	1	0.407304	0.512
GOTERM_BP_ALL	GO:0044744~protein targeting to nucleus	5	5.37634	0.03951	12550, 69601, 97064, 14062, 24088	3.85774	1	0.407304	0.512
GOTERM_BP_ALL	GO:0006606~protein import into nucleus	5	5.37634	0.03951	12550, 69601, 97064, 14062, 24088	3.85774	1	0.407304	0.512
GOTERM_BP_ALL	GO:0055085~transmembrane transport	10	10.7527	0.0396836	20529, 17395, 140919, 74777, 225997, 14419, 12349, 216227, 14062, 16523	2.15047	1	0.40719	0.513
GOTERM_BP_ALL	GO:0002274~myeloid leukocyte activation	4	4.30108	0.0397362	12981, 56743, 20375, 24088	5.25029	1	0.406116	0.514
GOTERM_BP_ALL	GO:0021700~developmental maturation	5	5.37634	0.0399472	69601, 14419, 13819, 23859, 17095	3.84396	1	0.406304	0.516
GOTERM_BP_ALL	GO:0021885~forebrain cell migration	3	3.22581	0.0400581	69601, 211323, 330938	9.35921	1	0.405703	0.516
GOTERM_BP_ALL	GO:0023057~negative regulation of signaling	11	11.828	0.0400765	12981, 17395, 12550, 50918, 69601, 216858, 18413, 56213, 97064, 20148, 67603	2.03426	1	0.40438	0.517
GOTERM_BP_ALL	GO:0001558~regulation of cell growth	6	6.45161	0.040323	69601, 14419, 29817, 56213, 211323, 68755	3.15017	1	0.404853	0.519
GOTERM_BP_ALL	GO:0051169~nuclear transport	6	6.45161	0.040323	12550, 69601, 52163, 97064, 14062, 24088	3.15017	1	0.404853	0.519
GOTERM_BP_ALL	GO:0002429~immune response-activating cell surface receptor signaling pathway	4	4.30108	0.040342	12267, 56743, 24088, 74039	5.21847	1	0.403549	0.519
GOTERM_BP_ALL	GO:0023014~signal transduction by protein phosphorylation	8	8.60215	0.0403562	69601, 20307, 18413, 211323, 330938, 14062, 24088, 67603	2.47783	1	0.402218	0.519
GOTERM_BP_ALL	GO:0051170~nuclear import	5	5.37634	0.0403871	12550, 69601, 97064, 14062, 24088	3.83028	1	0.401025	0.519
GOTERM_BP_ALL	GO:1901700~response to oxygen-containing compound	14	15.0538	0.0404298	12550, 69601, 14824, 13511, 20375, 12349, 14590, 16523, 12981, 18828, 29817, 14419, 14062, 24088	1.80459	1	0.399933	0.52
GOTERM_BP_ALL	GO:0014070~response to organic cyclic compound	10	10.7527	0.0405397	12550, 74777, 14824, 13511, 29817, 12349, 15926, 24088, 16523, 67603	2.14191	1	0.399367	0.521
GOTERM_BP_ALL	GO:0043497~regulation of protein heterodimerization activity	2	2.15054	0.0405702	69601, 211323	47.836	1	0.398195	0.521
GOTERM_BP_ALL	GO:0060998~regulation of dendritic spine development	3	3.22581	0.0411159	14824, 52163, 211323	9.22551	1	0.400973	0.526
GOTERM_BP_ALL	GO:1904892~regulation of STAT cascade	4	4.30108	0.0415675	12981, 18413, 18613, 14062	5.15597	1	0.403003	0.53
GOTERM_BP_ALL	GO:0046425~regulation of JAK-STAT cascade	4	4.30108	0.0415675	12981, 18413, 18613, 14062	5.15597	1	0.403003	0.53
GOTERM_BP_ALL	GO:0002237~response to molecule of bacterial origin	6	6.45161	0.041752	12981, 69601, 18828, 14062, 24088, 16523	3.11974	1	0.402999	0.531
GOTERM_BP_ALL	GO:1903508~positive regulation of nucleic acid-templated transcription	12	12.9032	0.0419836	12550, 69601, 14419, 52163, 18413, 20375, 13819, 211323, 97064, 14062, 24088, 17095	1.92916	1	0.403349	0.533
GOTERM_BP_ALL	GO:0045893~positive regulation of transcription, DNA-templated	12	12.9032	0.0419836	12550, 69601, 14419, 52163, 18413, 20375, 13819, 211323, 97064, 14062, 24088, 17095	1.92916	1	0.403349	0.533
GOTERM_BP_ALL	GO:1902680~positive regulation of RNA biosynthetic process	12	12.9032	0.0427506	12550, 69601, 14419, 52163, 18413, 20375, 13819, 211323, 97064, 14062, 24088, 17095	1.92341	1	0.40768	0.54
GOTERM_BP_ALL	GO:0008152~metabolic process	59	63.4409	0.0429864	50708, 26904, 13819, 16541, 23859, 66889, 19142, 20307, 29817, 18413, 330938, 14062, 16790, 20148, 12550, 12267, 11669, 20375, 12349, 212862, 97064, 107652, 73916, 14866, 75612, 16432, 17395, 74777, 24088, 50918, 69601, 225997, 107569, 52163, 211323, 13026, 15926, 19363, 18822, 226419, 216858, 14419, 26878, 12977, 232984, 74039, 17095, 67603, 215114, 56213, 14590, 12981, 59031, 19074, 11605, 1861…	1.16732	1	0.408036	0.542
GOTERM_BP_ALL	GO:0045936~negative regulation of phosphate metabolic process	7	7.52688	0.0437845	50918, 69601, 26904, 18613, 97064, 23859, 67603	2.69077	1	0.412507	0.549
GOTERM_BP_ALL	GO:0010563~negative regulation of phosphorus metabolic process	7	7.52688	0.0437845	50918, 69601, 26904, 18613, 97064, 23859, 67603	2.69077	1	0.412507	0.549
GOTERM_BP_ALL	GO:0048872~homeostasis of number of cells	5	5.37634	0.0440061	226419, 20375, 13819, 12977, 14062	3.72425	1	0.412735	0.551
GOTERM_BP_ALL	GO:2001235~positive regulation of apoptotic signaling pathway	4	4.30108	0.0440747	17395, 69601, 18413, 72287	5.03537	1	0.411853	0.551
GOTERM_BP_ALL	GO:0048585~negative regulation of response to stimulus	12	12.9032	0.0441164	12981, 17395, 12550, 50918, 69601, 15040, 216858, 26904, 56213, 97064, 20148, 67603	1.91344	1	0.410784	0.552
GOTERM_BP_ALL	GO:0045089~positive regulation of innate immune response	4	4.30108	0.0447131	69601, 15040, 26904, 24088	5.00609	1	0.41371	0.557
GOTERM_BP_ALL	GO:0035414~negative regulation of catenin import into nucleus	2	2.15054	0.0449763	69601, 97064	43.0524	1	0.414227	0.559
GOTERM_BP_ALL	GO:0009968~negative regulation of signal transduction	10	10.7527	0.0450102	12981, 17395, 12550, 50918, 69601, 216858, 56213, 97064, 20148, 67603	2.10012	1	0.41311	0.559
GOTERM_BP_ALL	GO:0048589~developmental growth	8	8.60215	0.0455496	74777, 14419, 211323, 114679, 12977, 97064, 19363, 67603	2.4119	1	0.415577	0.563
GOTERM_BP_ALL	GO:0001890~placenta development	4	4.30108	0.0466561	12981, 12550, 56213, 13819	4.92027	1	0.421971	0.572
GOTERM_BP_ALL	GO:0042592~homeostatic process	14	15.0538	0.0468793	20529, 12267, 12550, 20375, 12349, 13819, 16541, 16998, 226419, 74777, 12977, 14062, 71853, 16790	1.76548	1	0.422164	0.574
GOTERM_BP_ALL	GO:0070887~cellular response to chemical stimulus	19	20.4301	0.0470244	20529, 12550, 12267, 69601, 20375, 56213, 12349, 13819, 16998, 14866, 12981, 74777, 18828, 20307, 29817, 18413, 12977, 24088, 67603	1.56884	1	0.421816	0.575
GOTERM_BP_ALL	GO:0010628~positive regulation of gene expression	14	15.0538	0.0470631	12550, 69601, 52163, 20375, 13819, 211323, 97064, 12981, 14419, 18413, 12977, 24088, 14062, 17095	1.76444	1	0.420739	0.576
GOTERM_BP_ALL	GO:0031328~positive regulation of cellular biosynthetic process	14	15.0538	0.0472475	12267, 12550, 69601, 52163, 20375, 13819, 211323, 97064, 12981, 14419, 18413, 24088, 14062, 17095	1.76341	1	0.420668	0.577
GOTERM_BP_ALL	GO:0042306~regulation of protein import into nucleus	4	4.30108	0.0473129	12550, 69601, 97064, 24088	4.89232	1	0.419785	0.577
GOTERM_BP_ALL	GO:0060828~regulation of canonical Wnt signaling pathway	4	4.30108	0.0479743	12550, 69601, 330938, 97064	4.86468	1	0.422962	0.583
GOTERM_BP_ALL	GO:1903533~regulation of protein targeting	5	5.37634	0.0487795	12550, 69601, 211323, 97064, 24088	3.5997	1	0.427063	0.589
GOTERM_BP_ALL	GO:0010744~positive regulation of macrophage derived foam cell differentiation	2	2.15054	0.0493625	12981, 12977	39.1385	1	0.429629	0.593
GOTERM_BP_ALL	GO:0035933~glucocorticoid secretion	2	2.15054	0.0493625	14419, 114679	39.1385	1	0.429629	0.593
GOTERM_BP_ALL	GO:1904589~regulation of protein import	4	4.30108	0.049986	12550, 69601, 97064, 24088	4.7836	1	0.432432	0.598
GOTERM_BP_ALL	GO:0007265~Ras protein signal transduction	5	5.37634	0.0507664	69601, 18613, 211323, 12977, 14062	3.55218	1	0.436227	0.604
GOTERM_BP_ALL	GO:0097190~apoptotic signaling pathway	7	7.52688	0.051076	12981, 17395, 16432, 69601, 215114, 18413, 72287	2.58906	1	0.436917	0.606
GOTERM_BP_ALL	GO:0042326~negative regulation of phosphorylation	6	6.45161	0.0517885	50918, 69601, 26904, 18613, 97064, 67603	2.93539	1	0.440202	0.611
GOTERM_BP_ALL	GO:0030097~hemopoiesis	9	9.67742	0.0518852	226419, 12981, 20375, 12349, 13819, 12977, 246746, 74039, 17095	2.17193	1	0.439502	0.612
GOTERM_BP_ALL	GO:1902582~single-organism intracellular transport	7	7.52688	0.052125	12550, 50918, 69601, 56743, 97064, 14062, 24088	2.57578	1	0.439723	0.614
GOTERM_BP_ALL	GO:0051336~regulation of hydrolase activity	9	9.67742	0.0530064	17395, 12550, 69601, 20307, 215114, 18613, 23859, 14062, 73916	2.16223	1	0.444015	0.62
GOTERM_BP_ALL	GO:0048468~cell development	17	18.2796	0.0532129	12550, 50918, 69601, 14824, 52163, 13819, 211323, 97064, 23859, 74777, 216858, 14419, 18613, 11881, 330938, 12977, 24088	1.60643	1	0.444006	0.622
GOTERM_BP_ALL	GO:0051173~positive regulation of nitrogen compound metabolic process	14	15.0538	0.0536203	12267, 12550, 69601, 52163, 20375, 13819, 211323, 97064, 12981, 14419, 18413, 24088, 14062, 17095	1.73	1	0.445258	0.625
GOTERM_BP_ALL	GO:0006047~UDP-N-acetylglucosamine metabolic process	2	2.15054	0.0537288	107652, 14422	35.877	1	0.444632	0.625
GOTERM_BP_ALL	GO:0009891~positive regulation of biosynthetic process	14	15.0538	0.0540248	12267, 12550, 69601, 52163, 20375, 13819, 211323, 97064, 12981, 14419, 18413, 24088, 14062, 17095	1.72802	1	0.445179	0.627
GOTERM_BP_ALL	GO:0051254~positive regulation of RNA metabolic process	12	12.9032	0.0540806	12550, 69601, 14419, 52163, 18413, 20375, 13819, 211323, 97064, 14062, 24088, 17095	1.84906	1	0.444232	0.628
GOTERM_BP_ALL	GO:0007259~JAK-STAT cascade	4	4.30108	0.0541314	12981, 18413, 18613, 14062	4.62929	1	0.44326	0.628
GOTERM_BP_ALL	GO:0045445~myoblast differentiation	3	3.22581	0.0545968	20307, 13819, 211323	7.87544	1	0.444851	0.631
GOTERM_BP_ALL	GO:0043393~regulation of protein binding	4	4.30108	0.0555491	17395, 69601, 52163, 211323	4.58004	1	0.449398	0.638
GOTERM_BP_ALL	GO:0010770~positive regulation of cell morphogenesis involved in differentiation	4	4.30108	0.0562645	50918, 211323, 330938, 97064	4.55581	1	0.452451	0.643
GOTERM_BP_ALL	GO:0009101~glycoprotein biosynthetic process	5	5.37634	0.0564577	59031, 16432, 26878, 232984, 14422	3.42774	1	0.452334	0.644
GOTERM_BP_ALL	GO:0014066~regulation of phosphatidylinositol 3-kinase signaling	3	3.22581	0.056977	69601, 211323, 14062	7.68793	1	0.454169	0.648
GOTERM_BP_ALL	GO:0097696~STAT cascade	4	4.30108	0.0569844	12981, 18413, 18613, 14062	4.53183	1	0.452941	0.648
GOTERM_BP_ALL	GO:0006812~cation transport	9	9.67742	0.0570544	20529, 17395, 140919, 74777, 225997, 14419, 216227, 14062, 16523	2.12896	1	0.452092	0.648
GOTERM_BP_ALL	GO:0044267~cellular protein metabolic process	29	31.1828	0.0575122	69601, 50918, 26904, 225997, 50708, 52163, 211323, 66889, 18822, 226419, 216858, 20307, 18413, 330938, 26878, 12977, 232984, 14062, 67603, 12550, 215114, 20375, 97064, 73916, 12981, 17395, 18613, 24088, 14422	1.35473	1	0.453546	0.651
GOTERM_BP_ALL	GO:0002253~activation of immune response	5	5.37634	0.0575282	12267, 69601, 56743, 24088, 74039	3.40604	1	0.452384	0.651
GOTERM_BP_ALL	GO:0006605~protein targeting	7	7.52688	0.0579435	12550, 50918, 69601, 211323, 97064, 14062, 24088	2.50721	1	0.453577	0.654
GOTERM_BP_ALL	GO:0043129~surfactant homeostasis	2	2.15054	0.0580752	13819, 16541	33.1172	1	0.453101	0.655
GOTERM_BP_ALL	GO:0030316~osteoclast differentiation	3	3.22581	0.0581806	12349, 12977, 246746	7.59748	1	0.452475	0.655
GOTERM_BP_ALL	GO:0050678~regulation of epithelial cell proliferation	5	5.37634	0.0613609	12550, 69601, 14824, 56213, 73916	3.33223	1	0.46951	0.676
GOTERM_BP_ALL	GO:0006915~apoptotic process	14	15.0538	0.0614505	12550, 69601, 11669, 215114, 20375, 73916, 12981, 17395, 16432, 14419, 18413, 14062, 72287, 67603	1.69402	1	0.46876	0.676
GOTERM_BP_ALL	GO:0007173~epidermal growth factor receptor signaling pathway	3	3.22581	0.0618441	17395, 69601, 215114	7.33847	1	0.469723	0.678
GOTERM_BP_ALL	GO:0042475~odontogenesis of dentin-containing tooth	3	3.22581	0.0618441	56213, 12349, 12977	7.33847	1	0.469723	0.678
GOTERM_BP_ALL	GO:0042523~positive regulation of tyrosine phosphorylation of Stat5 protein	2	2.15054	0.062402	12981, 18613	30.7517	1	0.471597	0.682
GOTERM_BP_ALL	GO:0007252~I-kappaB phosphorylation	2	2.15054	0.062402	69601, 24088	30.7517	1	0.471597	0.682
GOTERM_BP_ALL	GO:0045859~regulation of protein kinase activity	7	7.52688	0.0633452	69601, 52163, 211323, 12977, 97064, 14062, 67603	2.45014	1	0.475584	0.688
GOTERM_BP_ALL	GO:0017038~protein import	5	5.37634	0.0647519	12550, 69601, 97064, 14062, 24088	3.27146	1	0.482045	0.696
GOTERM_BP_ALL	GO:0060996~dendritic spine development	3	3.22581	0.0655843	14824, 52163, 211323	7.09655	1	0.485303	0.701
GOTERM_BP_ALL	GO:2001257~regulation of cation channel activity	3	3.22581	0.0655843	17395, 74777, 14419	7.09655	1	0.485303	0.701
GOTERM_BP_ALL	GO:0048534~hematopoietic or lymphoid organ development	9	9.67742	0.0663844	226419, 12981, 20375, 12349, 13819, 12977, 246746, 74039, 17095	2.06102	1	0.488347	0.705
GOTERM_BP_ALL	GO:0035930~corticosteroid hormone secretion	2	2.15054	0.0667091	14419, 114679	28.7016	1	0.48883	0.707
GOTERM_BP_ALL	GO:0048875~chemical homeostasis within a tissue	2	2.15054	0.0667091	13819, 16541	28.7016	1	0.48883	0.707
GOTERM_BP_ALL	GO:2000021~regulation of ion homeostasis	4	4.30108	0.0667386	74777, 12349, 14062, 16790	4.24161	1	0.487742	0.707
GOTERM_BP_ALL	GO:0030282~bone mineralization	3	3.22581	0.0668477	231633, 11605, 16998	7.01941	1	0.487083	0.708
GOTERM_BP_ALL	GO:0050794~regulation of cellular process	58	62.3656	0.0674279	15040, 50708, 26904, 13819, 23859, 66889, 16998, 16995, 109246, 231633, 20307, 29817, 18413, 330938, 14062, 20148, 12550, 12267, 14824, 11669, 20375, 12349, 97064, 73916, 16432, 17395, 74777, 56743, 24088, 50918, 69601, 80901, 52163, 211323, 15926, 16523, 19363, 216858, 14419, 12977, 237360, 74039, 72287, 17095, 67603, 13511, 215114, 56213, 68755, 12981, 68481, 19074, 67511, 11605, 18613, 11881, …	1.14859	1	0.488915	0.711
GOTERM_BP_ALL	GO:0051223~regulation of protein transport	8	8.60215	0.0683221	12550, 69601, 15040, 52163, 211323, 97064, 14062, 24088	2.19655	1	0.492371	0.716
GOTERM_BP_ALL	GO:0030001~metal ion transport	8	8.60215	0.0690586	20529, 140919, 74777, 225997, 14419, 216227, 14062, 16523	2.19096	1	0.494967	0.72
GOTERM_BP_ALL	GO:0032386~regulation of intracellular transport	6	6.45161	0.0692899	12550, 69601, 52163, 211323, 97064, 24088	2.69639	1	0.494933	0.721
GOTERM_BP_ALL	GO:0046578~regulation of Ras protein signal transduction	4	4.30108	0.0698847	69601, 211323, 12977, 14062	4.15965	1	0.496767	0.724
GOTERM_BP_ALL	GO:0010759~positive regulation of macrophage chemotaxis	2	2.15054	0.0709966	12267, 12977	26.9077	1	0.501212	0.73
GOTERM_BP_ALL	GO:0006656~phosphatidylcholine biosynthetic process	2	2.15054	0.0709966	13026, 212862	26.9077	1	0.501212	0.73
GOTERM_BP_ALL	GO:0003161~cardiac conduction system development	2	2.15054	0.0709966	13511, 211323	26.9077	1	0.501212	0.73
GOTERM_BP_ALL	GO:0045953~negative regulation of natural killer cell mediated cytotoxicity	2	2.15054	0.0709966	15040, 26904	26.9077	1	0.501212	0.73
GOTERM_BP_ALL	GO:0032269~negative regulation of cellular protein metabolic process	9	9.67742	0.0717302	17395, 12550, 50918, 69601, 26904, 20375, 18613, 97064, 67603	2.02652	1	0.503692	0.734
GOTERM_BP_ALL	GO:0007267~cell-cell signaling	11	11.828	0.0718097	17395, 12550, 69601, 14419, 18413, 12349, 330938, 114679, 97064, 23859, 24088	1.82989	1	0.502871	0.734
GOTERM_BP_ALL	GO:0051222~positive regulation of protein transport	6	6.45161	0.073242	12550, 15040, 52163, 211323, 14062, 24088	2.6521	1	0.508796	0.741
GOTERM_BP_ALL	GO:0045446~endothelial cell differentiation	3	3.22581	0.0732845	50918, 18613, 211323	6.65758	1	0.507787	0.741
GOTERM_BP_ALL	GO:0001824~blastocyst development	3	3.22581	0.0732845	12550, 14824, 19363	6.65758	1	0.507787	0.741
GOTERM_BP_ALL	GO:0050789~regulation of biological process	60	64.5161	0.0739099	15040, 50708, 26904, 13819, 23859, 66889, 16998, 16995, 109246, 231633, 20307, 29817, 18413, 330938, 14062, 16790, 20148, 12550, 12267, 14824, 11669, 20375, 12349, 97064, 73916, 16432, 17395, 74777, 56743, 24088, 50918, 69601, 80901, 52163, 211323, 107702, 15926, 16523, 19363, 216858, 14419, 12977, 237360, 74039, 72287, 17095, 67603, 13511, 215114, 56213, 68755, 12981, 68481, 19074, 67511, 11605,…	1.13575	1	0.509656	0.745
GOTERM_BP_ALL	GO:0048839~inner ear development	4	4.30108	0.0739107	12550, 15040, 29817, 216227	4.06155	1	0.50845	0.745
GOTERM_BP_ALL	GO:0014065~phosphatidylinositol 3-kinase signaling	3	3.22581	0.0745952	69601, 211323, 14062	6.58965	1	0.510591	0.748
GOTERM_BP_ALL	GO:0001818~negative regulation of cytokine production	4	4.30108	0.0747282	19074, 26904, 24088, 66889	4.04248	1	0.510035	0.749
GOTERM_BP_ALL	GO:0019932~second-messenger-mediated signaling	4	4.30108	0.0747282	74777, 56743, 14419, 211323	4.04248	1	0.510035	0.749
GOTERM_BP_ALL	GO:0032844~regulation of homeostatic process	6	6.45161	0.0747556	74777, 20375, 12349, 14062, 16790, 16998	2.63586	1	0.50897	0.749
GOTERM_BP_ALL	GO:0002716~negative regulation of natural killer cell mediated immunity	2	2.15054	0.0752647	15040, 26904	25.3249	1	0.510242	0.751
GOTERM_BP_ALL	GO:0042981~regulation of apoptotic process	12	12.9032	0.0757777	12981, 17395, 12550, 69601, 11669, 215114, 14419, 18413, 14062, 72287, 73916, 67603	1.74301	1	0.511522	0.754
GOTERM_BP_ALL	GO:0030278~regulation of ossification	4	4.30108	0.0780384	231633, 12977, 16998, 20148	3.96796	1	0.521081	0.764
GOTERM_BP_ALL	GO:0022414~reproductive process	13	13.9785	0.0786695	12981, 12550, 17395, 231633, 14824, 13511, 29817, 18413, 56213, 13819, 12977, 15926, 19363	1.67569	1	0.522848	0.767
GOTERM_BP_ALL	GO:0098662~inorganic cation transmembrane transport	6	6.45161	0.0788755	20529, 74777, 225997, 14419, 14062, 16523	2.59352	1	0.522619	0.768
GOTERM_BP_ALL	GO:0045088~regulation of innate immune response	4	4.30108	0.078876	69601, 15040, 26904, 24088	3.94976	1	0.521435	0.768
GOTERM_BP_ALL	GO:0000003~reproduction	13	13.9785	0.079221	12981, 12550, 17395, 231633, 14824, 13511, 29817, 18413, 56213, 13819, 12977, 15926, 19363	1.67369	1	0.521858	0.769
GOTERM_BP_ALL	GO:0042522~regulation of tyrosine phosphorylation of Stat5 protein	2	2.15054	0.0795134	12981, 18613	23.918	1	0.522036	0.771
GOTERM_BP_ALL	GO:0051149~positive regulation of muscle cell differentiation	3	3.22581	0.0799124	20307, 52163, 211323	6.33123	1	0.522703	0.772
GOTERM_BP_ALL	GO:0042035~regulation of cytokine biosynthetic process	3	3.22581	0.0799124	19074, 24088, 66889	6.33123	1	0.522703	0.772
GOTERM_BP_ALL	GO:0052547~regulation of peptidase activity	5	5.37634	0.0799157	17395, 12550, 215114, 14062, 73916	3.04042	1	0.521548	0.772
GOTERM_BP_ALL	GO:0043067~regulation of programmed cell death	12	12.9032	0.080411	12981, 17395, 12550, 69601, 11669, 215114, 14419, 18413, 14062, 72287, 73916, 67603	1.72439	1	0.522655	0.775
GOTERM_BP_ALL	GO:0009100~glycoprotein metabolic process	5	5.37634	0.0811996	59031, 16432, 26878, 232984, 14422	3.02334	1	0.525089	0.778
GOTERM_BP_ALL	GO:0050886~endocrine process	3	3.22581	0.0812599	14419, 114679, 14062	6.26976	1	0.524201	0.778
GOTERM_BP_ALL	GO:0043086~negative regulation of catalytic activity	7	7.52688	0.0822139	17395, 69601, 11605, 18613, 97064, 23859, 67603	2.28655	1	0.527354	0.782
GOTERM_BP_ALL	GO:0090090~negative regulation of canonical Wnt signaling pathway	3	3.22581	0.0826144	12550, 69601, 97064	6.20948	1	0.527996	0.784
GOTERM_BP_ALL	GO:1900180~regulation of protein localization to nucleus	4	4.30108	0.083123	12550, 69601, 97064, 24088	3.8612	1	0.529116	0.786
GOTERM_BP_ALL	GO:0012501~programmed cell death	14	15.0538	0.0839294	12550, 69601, 11669, 215114, 20375, 73916, 12981, 17395, 16432, 14419, 18413, 14062, 72287, 67603	1.61159	1	0.531546	0.789
GOTERM_BP_ALL	GO:0007167~enzyme linked receptor protein signaling pathway	8	8.60215	0.0839679	17395, 69601, 215114, 56213, 211323, 12977, 97064, 16998	2.08992	1	0.530569	0.79
GOTERM_BP_ALL	GO:0009790~embryo development	10	10.7527	0.0842874	12981, 17395, 12550, 50918, 14824, 13819, 211323, 19363, 73916, 67603	1.85411	1	0.530835	0.791
GOTERM_BP_ALL	GO:0010721~negative regulation of cell development	5	5.37634	0.0844543	69601, 216858, 14419, 211323, 330938	2.98147	1	0.530429	0.792
GOTERM_BP_ALL	GO:0060070~canonical Wnt signaling pathway	4	4.30108	0.0848492	12550, 69601, 330938, 97064	3.82688	1	0.531025	0.793
GOTERM_BP_ALL	GO:0071621~granulocyte chemotaxis	3	3.22581	0.0853444	12267, 20307, 12977	6.09232	1	0.532054	0.795
GOTERM_BP_ALL	GO:0007200~phospholipase C-activating G-protein coupled receptor signaling pathway	3	3.22581	0.0867197	12267, 14062, 16995	6.03538	1	0.536876	0.801
GOTERM_BP_ALL	GO:0055080~cation homeostasis	7	7.52688	0.0869009	20529, 12267, 74777, 12349, 13819, 14062, 16790	2.25237	1	0.536525	0.801
GOTERM_BP_ALL	GO:0010975~regulation of neuron projection development	6	6.45161	0.0869256	69601, 14824, 52163, 11881, 211323, 330938	2.51768	1	0.535505	0.801
GOTERM_BP_ALL	GO:0045780~positive regulation of bone resorption	2	2.15054	0.0879531	12349, 16998	21.5262	1	0.53877	0.805
GOTERM_BP_ALL	GO:0001911~negative regulation of leukocyte mediated cytotoxicity	2	2.15054	0.0879531	15040, 26904	21.5262	1	0.53877	0.805
GOTERM_BP_ALL	GO:0046852~positive regulation of bone remodeling	2	2.15054	0.0879531	12349, 16998	21.5262	1	0.53877	0.805
GOTERM_BP_ALL	GO:0034504~protein localization to nucleus	5	5.37634	0.0884441	12550, 69601, 97064, 14062, 24088	2.93272	1	0.539731	0.807
GOTERM_BP_ALL	GO:0044702~single organism reproductive process	12	12.9032	0.0886322	12981, 17395, 12550, 231633, 14824, 13511, 29817, 18413, 56213, 13819, 15926, 19363	1.69386	1	0.539408	0.808
GOTERM_BP_ALL	GO:0009987~cellular process	79	84.9462	0.0891931	15040, 50708, 26904, 13819, 23859, 66889, 16998, 16995, 109246, 140919, 231633, 19142, 29817, 20307, 18413, 330938, 216227, 14062, 16790, 20148, 12550, 12267, 14824, 11669, 20375, 12349, 212862, 97064, 107652, 73916, 14866, 16432, 17395, 74777, 56743, 24088, 50918, 69601, 80901, 107569, 225997, 52163, 13026, 211323, 15926, 16523, 19363, 226419, 18822, 216858, 18828, 14419, 26878, 12977, 237360, 2…	1.05803	1	0.540655	0.81
GOTERM_BP_ALL	GO:0043549~regulation of kinase activity	7	7.52688	0.0892993	69601, 52163, 211323, 12977, 97064, 14062, 67603	2.23566	1	0.53999	0.81
GOTERM_BP_ALL	GO:0002698~negative regulation of immune effector process	3	3.22581	0.0894902	15040, 26904, 56213	5.92464	1	0.539682	0.811
GOTERM_BP_ALL	GO:0043280~positive regulation of cysteine-type endopeptidase activity involved in apoptotic process	3	3.22581	0.0894902	215114, 14062, 73916	5.92464	1	0.539682	0.811
GOTERM_BP_ALL	GO:0007399~nervous system development	16	17.2043	0.0896475	12550, 69601, 14824, 52163, 211323, 23859, 73916, 16432, 216858, 14419, 18413, 11881, 330938, 12977, 216227, 24088	1.5233	1	0.539236	0.812
GOTERM_BP_ALL	GO:0051050~positive regulation of transport	9	9.67742	0.089717	12550, 15040, 215114, 14419, 52163, 12349, 211323, 14062, 24088	1.92772	1	0.538426	0.812
GOTERM_BP_ALL	GO:0051056~regulation of small GTPase mediated signal transduction	4	4.30108	0.0901193	69601, 211323, 12977, 14062	3.72748	1	0.539003	0.813
GOTERM_BP_ALL	GO:0048545~response to steroid hormone	5	5.37634	0.0904729	13511, 29817, 12349, 15926, 24088	2.90894	1	0.539377	0.815
GOTERM_BP_ALL	GO:0070201~regulation of establishment of protein localization	8	8.60215	0.0907653	12550, 69601, 15040, 52163, 211323, 97064, 14062, 24088	2.05011	1	0.539495	0.816
GOTERM_BP_ALL	GO:1904062~regulation of cation transmembrane transport	4	4.30108	0.0910109	17395, 74777, 14419, 14062	3.71141	1	0.53942	0.817
GOTERM_BP_ALL	GO:0010769~regulation of cell morphogenesis involved in differentiation	5	5.37634	0.0911542	50918, 69601, 211323, 330938, 97064	2.9011	1	0.538926	0.817
GOTERM_BP_ALL	GO:1904951~positive regulation of establishment of protein localization	6	6.45161	0.0919571	12550, 15040, 52163, 211323, 14062, 24088	2.47427	1	0.541133	0.82
GOTERM_BP_ALL	GO:0010743~regulation of macrophage derived foam cell differentiation	2	2.15054	0.0921442	12981, 12977	20.5011	1	0.540818	0.821
GOTERM_BP_ALL	GO:0045664~regulation of neuron differentiation	7	7.52688	0.0927181	69601, 14824, 216858, 52163, 11881, 211323, 330938	2.21268	1	0.542073	0.823
GOTERM_BP_ALL	GO:0045765~regulation of angiogenesis	4	4.30108	0.0928051	17395, 12267, 69601, 107702	3.67969	1	0.541353	0.823
GOTERM_BP_ALL	GO:0010631~epithelial cell migration	4	4.30108	0.0937078	17395, 69601, 18613, 11881	3.66403	1	0.543922	0.826
GOTERM_BP_ALL	GO:0051649~establishment of localization in cell	13	13.9785	0.0938245	12550, 50918, 69601, 74777, 14824, 67511, 56743, 52163, 211323, 97064, 14062, 24088, 73916	1.62509	1	0.543324	0.826
GOTERM_BP_ALL	GO:0098771~inorganic ion homeostasis	7	7.52688	0.0947036	20529, 12267, 74777, 12349, 13819, 14062, 16790	2.19976	1	0.54577	0.829
GOTERM_BP_ALL	GO:0050673~epithelial cell proliferation	5	5.37634	0.0952941	12550, 69601, 14824, 56213, 73916	2.85493	1	0.547052	0.831
GOTERM_BP_ALL	GO:0034220~ion transmembrane transport	7	7.52688	0.0962079	20529, 17395, 74777, 225997, 14419, 14062, 16523	2.19016	1	0.549596	0.834
GOTERM_BP_ALL	GO:0035929~steroid hormone secretion	2	2.15054	0.0963163	14419, 114679	19.5693	1	0.548963	0.835
GOTERM_BP_ALL	GO:0043011~myeloid dendritic cell differentiation	2	2.15054	0.0963163	12981, 20375	19.5693	1	0.548963	0.835
GOTERM_BP_ALL	GO:0090132~epithelium migration	4	4.30108	0.0964377	17395, 69601, 18613, 11881	3.61785	1	0.548385	0.835
GOTERM_BP_ALL	GO:0003158~endothelium development	3	3.22581	0.0965296	50918, 18613, 211323	5.66479	1	0.547694	0.835
GOTERM_BP_ALL	GO:0051048~negative regulation of secretion	4	4.30108	0.0973549	18413, 211323, 14062, 16790	3.60271	1	0.549864	0.838
GOTERM_BP_ALL	GO:0016358~dendrite development	4	4.30108	0.0973549	69601, 14824, 52163, 211323	3.60271	1	0.549864	0.838
GOTERM_BP_ALL	GO:0071310~cellular response to organic substance	15	16.129	0.0975314	12550, 69601, 20375, 56213, 12349, 16998, 12981, 74777, 18828, 20307, 29817, 18413, 12977, 24088, 67603	1.53539	1	0.549503	0.839
GOTERM_BP_ALL	GO:0016043~cellular component organization	34	36.5591	0.0976405	69601, 50918, 50708, 225997, 52163, 13819, 211323, 23859, 19363, 216858, 20307, 29817, 14419, 18413, 330938, 237360, 14062, 72287, 12550, 14824, 13511, 215114, 20375, 56213, 68755, 97064, 73916, 12981, 17395, 74777, 67511, 11881, 18613, 24088	1.24641	1	0.548883	0.839
GOTERM_BP_ALL	GO:0030218~erythrocyte differentiation	3	3.22581	0.0979561	226419, 20375, 13819	5.61553	1	0.549065	0.84
GOTERM_BP_ALL	GO:0043583~ear development	4	4.30108	0.0982758	12550, 15040, 29817, 216227	3.5877	1	0.549261	0.841
GOTERM_BP_ALL	GO:0051707~response to other organism	9	9.67742	0.0985854	12981, 69601, 19074, 15040, 18828, 56213, 14062, 24088, 16523	1.88642	1	0.549418	0.842
GOTERM_BP_ALL	GO:2001233~regulation of apoptotic signaling pathway	5	5.37634	0.0988115	12981, 17395, 69601, 18413, 72287	2.81756	1	0.549254	0.843
GOTERM_BP_ALL	GO:0043207~response to external biotic stimulus	9	9.67742	0.0990001	12981, 69601, 19074, 15040, 18828, 56213, 14062, 24088, 16523	1.88459	1	0.548948	0.843
GOTERM_BP_ALL	GO:0031323~regulation of cellular metabolic process	33	35.4839	0.0991751	69601, 50918, 50708, 26904, 52163, 13819, 211323, 23859, 15926, 66889, 20307, 14419, 18413, 330938, 12977, 14062, 74039, 17095, 67603, 12550, 12267, 215114, 56213, 20375, 97064, 73916, 12981, 16432, 17395, 19074, 11605, 18613, 24088	1.25218	1	0.548592	0.844

## Sheet: Upregulated Pathways
Category	Term	Count	%	PValue	Genes (Entrez Ids)	Fold Enrichment	Bonferroni	Benjamini	FDR
GOTERM_BP_ALL	GO:0002521~leukocyte differentiation	9	13.2353	0.000223469	272382, 12524, 12500, 12501, 170826, 20297, 12043, 72147, 57757	5.34198	0.3336	0.3336	0.00379206
GOTERM_BP_ALL	GO:0030155~regulation of cell adhesion	9	13.2353	0.000653741	22288, 12524, 208154, 14870, 12501, 56745, 11854, 20297, 12043	4.54779	0.695042	0.44777	0.0110553
GOTERM_BP_ALL	GO:0050865~regulation of cell activation	8	11.7647	0.000917382	12524, 208154, 12501, 56745, 20297, 12043, 57757, 17470	5.00609	0.811136	0.426259	0.015481
GOTERM_BP_ALL	GO:0030097~hemopoiesis	10	14.7059	0.00136773	16598, 272382, 12524, 12500, 12501, 170826, 20297, 12043, 72147, 57757	3.61988	0.916716	0.462794	0.0229979
GOTERM_BP_ALL	GO:0048534~hematopoietic or lymphoid organ development	10	14.7059	0.00196346	16598, 272382, 12524, 12500, 12501, 170826, 20297, 12043, 72147, 57757	3.43503	0.97182	0.510235	0.0328585
GOTERM_BP_ALL	GO:0050776~regulation of immune response	8	11.7647	0.00262009	12524, 208154, 12501, 20297, 12043, 14293, 57757, 17470	4.16636	0.991471	0.547992	0.0436186
GOTERM_BP_ALL	GO:0002520~immune system development	10	14.7059	0.00267833	16598, 272382, 12524, 12500, 12501, 170826, 20297, 12043, 72147, 57757	3.28143	0.992329	0.501308	0.0445674
GOTERM_BP_ALL	GO:0070486~leukocyte aggregation	7	10.2941	0.00301079	12524, 12500, 208154, 14870, 12501, 20297, 12043	4.78867	0.995813	0.495648	0.0499673
GOTERM_BP_ALL	GO:0002694~regulation of leukocyte activation	7	10.2941	0.00320428	12524, 208154, 12501, 20297, 12043, 57757, 17470	4.72856	0.997057	0.476695	0.0530967
GOTERM_BP_ALL	GO:0048583~regulation of response to stimulus	20	29.4118	0.00322047	208154, 14870, 20297, 12043, 52662, 140859, 14293, 70186, 17470, 12524, 215748, 12501, 56745, 78826, 98496, 68259, 66949, 19418, 57757, 17314	1.94105	0.997143	0.443329	0.0533582
GOTERM_BP_ALL	GO:0002376~immune system process	16	23.5294	0.0034377	16598, 208154, 12043, 20297, 14293, 72147, 17470, 12524, 272382, 12500, 12501, 170826, 66949, 16155, 57757, 12516	2.20593	0.998077	0.433632	0.0568591
GOTERM_BP_ALL	GO:0007159~leukocyte cell-cell adhesion	7	10.2941	0.00435622	12524, 12500, 208154, 14870, 12501, 20297, 12043	4.44057	0.99964	0.483501	0.0715279
GOTERM_BP_ALL	GO:0070663~regulation of leukocyte proliferation	5	7.35294	0.00447733	12524, 208154, 14870, 12501, 12043	7.33847	0.999711	0.465729	0.0734459
GOTERM_BP_ALL	GO:0022407~regulation of cell-cell adhesion	6	8.82353	0.00587166	12524, 208154, 14870, 12501, 56745, 20297	5.09831	0.999977	0.534146	0.0952612
GOTERM_BP_ALL	GO:0001775~cell activation	9	13.2353	0.00658569	12524, 12500, 208154, 12501, 56745, 20297, 12043, 57757, 17470	3.13827	0.999994	0.550646	0.106245
GOTERM_BP_ALL	GO:0016337~single organismal cell-cell adhesion	8	11.7647	0.00677287	12524, 12500, 208154, 14870, 12501, 56745, 20297, 12043	3.50019	0.999996	0.537605	0.109103
GOTERM_BP_ALL	GO:0007155~cell adhesion	12	17.6471	0.0073196	22288, 12524, 12500, 208154, 14870, 12501, 56745, 57278, 11854, 20297, 12043, 17470	2.4477	0.999998	0.543781	0.117403
GOTERM_BP_ALL	GO:0022610~biological adhesion	12	17.6471	0.00773541	22288, 12524, 12500, 208154, 14870, 12501, 56745, 57278, 11854, 20297, 12043, 17470	2.42929	0.999999	0.543173	0.123667
GOTERM_BP_ALL	GO:0051249~regulation of lymphocyte activation	6	8.82353	0.00819407	12524, 208154, 12501, 20297, 12043, 57757	4.70232	1	0.544521	0.130527
GOTERM_BP_ALL	GO:0048518~positive regulation of biological process	26	38.2353	0.00824818	11854, 22779, 14293, 70186, 72147, 12524, 12500, 12501, 170826, 17381, 19418, 17314, 16598, 14870, 208154, 12043, 20297, 223697, 22288, 215748, 66922, 83395, 56745, 78826, 98496, 68259	1.58072	1	0.528596	0.131333
GOTERM_BP_ALL	GO:0046631~alpha-beta T cell activation	4	5.88235	0.00837537	208154, 12501, 20297, 12043	9.42753	1	0.516798	0.133225
GOTERM_BP_ALL	GO:0030003~cellular cation homeostasis	7	10.2941	0.00858869	56745, 59033, 78826, 64051, 268512, 12043, 14293	3.85051	1	0.509348	0.136389
GOTERM_BP_ALL	GO:0045058~T cell selection	3	4.41176	0.00899613	12500, 12501, 12043	20.6102	1	0.510082	0.142403
GOTERM_BP_ALL	GO:0002684~positive regulation of immune system process	8	11.7647	0.00918255	12524, 208154, 12501, 170826, 20297, 12043, 14293, 72147	3.30325	1	0.502432	0.145141
GOTERM_BP_ALL	GO:0006873~cellular ion homeostasis	7	10.2941	0.00965805	56745, 59033, 78826, 64051, 268512, 12043, 14293	3.75457	1	0.505877	0.152089
GOTERM_BP_ALL	GO:0098602~single organism cell adhesion	8	11.7647	0.0100679	12524, 12500, 208154, 14870, 12501, 56745, 20297, 12043	3.24515	1	0.506764	0.158034
GOTERM_BP_ALL	GO:0048522~positive regulation of cellular process	24	35.2941	0.0101233	16598, 14870, 208154, 11854, 22779, 20297, 12043, 70186, 72147, 223697, 12524, 215748, 66922, 12500, 83395, 12501, 56745, 78826, 170826, 98496, 68259, 17381, 19418, 17314	1.61178	1	0.495585	0.158835
GOTERM_BP_ALL	GO:0045321~leukocyte activation	8	11.7647	0.010332	12524, 12500, 208154, 12501, 20297, 12043, 57757, 17470	3.22893	1	0.490126	0.161845
GOTERM_BP_ALL	GO:0002764~immune response-regulating signaling pathway	5	7.35294	0.0108486	12524, 208154, 12501, 12043, 14293	5.68473	1	0.49493	0.169251
GOTERM_BP_ALL	GO:1903037~regulation of leukocyte cell-cell adhesion	5	7.35294	0.0123344	12524, 208154, 14870, 12501, 20297	5.47276	1	0.528239	0.190211
GOTERM_BP_ALL	GO:0002682~regulation of immune system process	10	14.7059	0.0124048	12524, 208154, 12501, 170826, 20297, 12043, 14293, 72147, 57757, 17470	2.58521	1	0.518683	0.191192
GOTERM_BP_ALL	GO:0042110~T cell activation	6	8.82353	0.0132229	12524, 12500, 208154, 12501, 20297, 12043	4.17534	1	0.530179	0.202506
GOTERM_BP_ALL	GO:0070489~T cell aggregation	6	8.82353	0.0132229	12524, 12500, 208154, 12501, 20297, 12043	4.17534	1	0.530179	0.202506
GOTERM_BP_ALL	GO:0071593~lymphocyte aggregation	6	8.82353	0.0133362	12524, 12500, 208154, 12501, 20297, 12043	4.16636	1	0.522329	0.204061
GOTERM_BP_ALL	GO:0034612~response to tumor necrosis factor	4	5.88235	0.01429	16598, 98496, 20297, 16764	7.73396	1	0.536412	0.21704
GOTERM_BP_ALL	GO:2000377~regulation of reactive oxygen species metabolic process	4	5.88235	0.01475	16598, 14870, 98496, 12043	7.64243	1	0.537457	0.223229
GOTERM_BP_ALL	GO:0050866~negative regulation of cell activation	4	5.88235	0.01475	208154, 56745, 57757, 17470	7.64243	1	0.537457	0.223229
GOTERM_BP_ALL	GO:0002870~T cell anergy	2	2.94118	0.0151179	12524, 12501	129.157	1	0.536263	0.228145
GOTERM_BP_ALL	GO:0070661~leukocyte proliferation	5	7.35294	0.0151974	12524, 208154, 14870, 12501, 12043	5.14161	1	0.528402	0.229203
GOTERM_BP_ALL	GO:0055080~cation homeostasis	7	10.2941	0.0156215	56745, 59033, 78826, 64051, 268512, 12043, 14293	3.37855	1	0.528783	0.234826
GOTERM_BP_ALL	GO:0007160~cell-matrix adhesion	4	5.88235	0.0161804	22288, 57278, 11854, 12043	7.38041	1	0.532141	0.242178
GOTERM_BP_ALL	GO:0046649~lymphocyte activation	7	10.2941	0.0171339	12524, 12500, 208154, 12501, 20297, 12043, 57757	3.3093	1	0.543706	0.254567
GOTERM_BP_ALL	GO:0098771~inorganic ion homeostasis	7	10.2941	0.0173579	56745, 59033, 78826, 64051, 268512, 12043, 14293	3.29964	1	0.539563	0.25745
GOTERM_BP_ALL	GO:0097305~response to alcohol	4	5.88235	0.0174301	16598, 14870, 12043, 17314	7.1754	1	0.53247	0.258378
GOTERM_BP_ALL	GO:0098609~cell-cell adhesion	9	13.2353	0.0175445	12524, 12500, 208154, 14870, 12501, 56745, 20297, 12043, 17470	2.63945	1	0.526464	0.259844
GOTERM_BP_ALL	GO:0002768~immune response-regulating cell surface receptor signaling pathway	4	5.88235	0.0176864	208154, 12501, 12043, 14293	7.13575	1	0.521213	0.261659
GOTERM_BP_ALL	GO:0048585~negative regulation of response to stimulus	10	14.7059	0.0197468	215748, 14870, 12501, 56745, 98496, 68259, 12043, 66949, 52662, 57757	2.3918	1	0.552853	0.287549
GOTERM_BP_ALL	GO:0006814~sodium ion transport	4	5.88235	0.0206449	22288, 80884, 215748, 59033	6.72693	1	0.561132	0.298563
GOTERM_BP_ALL	GO:0051453~regulation of intracellular pH	3	4.41176	0.0218773	59033, 268512, 12043	12.9157	1	0.574583	0.313419
GOTERM_BP_ALL	GO:0050801~ion homeostasis	7	10.2941	0.0220099	56745, 59033, 78826, 64051, 268512, 12043, 14293	3.12621	1	0.569155	0.314998
GOTERM_BP_ALL	GO:0022898~regulation of transmembrane transporter activity	4	5.88235	0.0220745	22288, 215748, 12043, 19418	6.5562	1	0.562759	0.315767
GOTERM_BP_ALL	GO:0030641~regulation of cellular pH	3	4.41176	0.0229791	59033, 268512, 12043	12.5802	1	0.570158	0.326447
GOTERM_BP_ALL	GO:0002249~lymphocyte anergy	2	2.94118	0.0240807	12524, 12501	80.7232	1	0.580191	0.339242
GOTERM_BP_ALL	GO:0002911~regulation of lymphocyte anergy	2	2.94118	0.0240807	12524, 12501	80.7232	1	0.580191	0.339242
GOTERM_BP_ALL	GO:0002667~regulation of T cell anergy	2	2.94118	0.0240807	12524, 12501	80.7232	1	0.580191	0.339242
GOTERM_BP_ALL	GO:0002573~myeloid leukocyte differentiation	4	5.88235	0.0247815	272382, 12524, 170826, 72147	6.26976	1	0.5837	0.347261
GOTERM_BP_ALL	GO:0045785~positive regulation of cell adhesion	5	7.35294	0.0250701	22288, 12524, 208154, 12501, 11854	4.4111	1	0.58103	0.350537
GOTERM_BP_ALL	GO:0033077~T cell differentiation in thymus	3	4.41176	0.0258314	12500, 12501, 12043	11.8132	1	0.585265	0.359105
GOTERM_BP_ALL	GO:0032409~regulation of transporter activity	4	5.88235	0.0260398	22288, 215748, 12043, 19418	6.15034	1	0.581543	0.361432
GOTERM_BP_ALL	GO:0050670~regulation of lymphocyte proliferation	4	5.88235	0.0260398	12524, 208154, 12501, 12043	6.15034	1	0.581543	0.361432
GOTERM_BP_ALL	GO:0030098~lymphocyte differentiation	5	7.35294	0.0261834	12500, 12501, 20297, 12043, 57757	4.35166	1	0.577008	0.36303
GOTERM_BP_ALL	GO:0032944~regulation of mononuclear cell proliferation	4	5.88235	0.0266817	12524, 208154, 12501, 12043	6.09232	1	0.577522	0.368549
GOTERM_BP_ALL	GO:0000302~response to reactive oxygen species	4	5.88235	0.0270059	16598, 14870, 170826, 12043	6.06372	1	0.575647	0.372114
GOTERM_BP_ALL	GO:0055082~cellular chemical homeostasis	7	10.2941	0.0276026	56745, 59033, 78826, 64051, 268512, 12043, 14293	2.96621	1	0.577491	0.378628
GOTERM_BP_ALL	GO:0046634~regulation of alpha-beta T cell activation	3	4.41176	0.0288198	208154, 12501, 20297	11.1342	1	0.587326	0.391719
GOTERM_BP_ALL	GO:0030099~myeloid cell differentiation	5	7.35294	0.0297009	16598, 272382, 12524, 170826, 72147	4.18255	1	0.592457	0.401033
GOTERM_BP_ALL	GO:0071594~thymocyte aggregation	3	4.41176	0.0300523	12500, 12501, 12043	10.884	1	0.590877	0.404709
GOTERM_BP_ALL	GO:0009966~regulation of signal transduction	14	20.5882	0.0312161	14870, 20297, 12043, 52662, 140859, 70186, 215748, 12501, 56745, 78826, 98496, 68259, 66949, 19418	1.83165	1	0.599147	0.416736
GOTERM_BP_ALL	GO:0006885~regulation of pH	3	4.41176	0.0319398	59033, 268512, 12043	10.5291	1	0.601912	0.424099
GOTERM_BP_ALL	GO:0006955~immune response	9	13.2353	0.0319548	12524, 208154, 12501, 20297, 12043, 66949, 14293, 57757, 12516	2.35688	1	0.596405	0.42425
GOTERM_BP_ALL	GO:0001952~regulation of cell-matrix adhesion	3	4.41176	0.0325792	22288, 11854, 12043	10.4159	1	0.598019	0.430531
GOTERM_BP_ALL	GO:2000379~positive regulation of reactive oxygen species metabolic process	3	4.41176	0.0332236	16598, 14870, 98496	10.3051	1	0.599807	0.436945
GOTERM_BP_ALL	GO:0006952~defense response	10	14.7059	0.0334877	12524, 19265, 80859, 14870, 20297, 12043, 66949, 16155, 14293, 57757	2.18024	1	0.59733	0.439554
GOTERM_BP_ALL	GO:0072593~reactive oxygen species metabolic process	4	5.88235	0.0339324	16598, 14870, 98496, 12043	5.54323	1	0.596898	0.443921
GOTERM_BP_ALL	GO:0065007~biological regulation	44	64.7059	0.0340769	11854, 64051, 22779, 52662, 140859, 14293, 70186, 19009, 72147, 272382, 12524, 12500, 80859, 12501, 170826, 15135, 14415, 17381, 19418, 17314, 16598, 14870, 208154, 12043, 20297, 268512, 17470, 223697, 22288, 215748, 66922, 83395, 17756, 56745, 59033, 78826, 98496, 13139, 68259, 66949, 16764, 57757, 12516, 80890	1.19219	1	0.593213	0.445333
GOTERM_BP_ALL	GO:0002683~negative regulation of immune system process	5	7.35294	0.0342776	12524, 208154, 72147, 57757, 17470	3.9962	1	0.590211	0.44729
GOTERM_BP_ALL	GO:0009968~negative regulation of signal transduction	8	11.7647	0.0348851	215748, 14870, 12501, 98496, 68259, 12043, 66949, 52662	2.52014	1	0.591634	0.45317
GOTERM_BP_ALL	GO:0030004~cellular monovalent inorganic cation homeostasis	3	4.41176	0.0358511	59033, 268512, 12043	9.88448	1	0.596766	0.462401
GOTERM_BP_ALL	GO:0002664~regulation of T cell tolerance induction	2	2.94118	0.0359066	12524, 12501	53.8155	1	0.592363	0.462927
GOTERM_BP_ALL	GO:0006874~cellular calcium ion homeostasis	5	7.35294	0.0369894	56745, 78826, 64051, 12043, 14293	3.89967	1	0.598529	0.473088
GOTERM_BP_ALL	GO:0006979~response to oxidative stress	5	7.35294	0.0372672	16598, 14870, 170826, 12043, 17314	3.89028	1	0.596471	0.475667
GOTERM_BP_ALL	GO:0030217~T cell differentiation	4	5.88235	0.0373235	12500, 12501, 20297, 12043	5.33707	1	0.59225	0.476187
GOTERM_BP_ALL	GO:0034599~cellular response to oxidative stress	4	5.88235	0.0373235	16598, 170826, 12043, 17314	5.33707	1	0.59225	0.476187
GOTERM_BP_ALL	GO:0002517~T cell tolerance induction	2	2.94118	0.0388411	12524, 12501	49.6758	1	0.602409	0.490049
GOTERM_BP_ALL	GO:0055074~calcium ion homeostasis	5	7.35294	0.04099	56745, 78826, 64051, 12043, 14293	3.77211	1	0.617913	0.509088
GOTERM_BP_ALL	GO:0072503~cellular divalent inorganic cation homeostasis	5	7.35294	0.0427776	56745, 78826, 64051, 12043, 14293	3.71996	1	0.629326	0.524414
GOTERM_BP_ALL	GO:1902531~regulation of intracellular signal transduction	10	14.7059	0.0432475	215748, 14870, 12501, 56745, 78826, 20297, 12043, 66949, 140859, 19418	2.0805	1	0.628865	0.528367
GOTERM_BP_ALL	GO:0016310~phosphorylation	12	17.6471	0.0439918	215748, 14870, 12501, 56745, 170826, 98496, 20297, 12043, 13139, 52662, 29807, 140859	1.87819	1	0.63077	0.534565
GOTERM_BP_ALL	GO:0050896~response to stimulus	35	51.4706	0.0440107	191578, 19265, 11854, 52662, 140859, 14293, 70186, 12524, 12500, 80859, 12501, 170826, 17381, 19418, 17314, 16598, 14870, 208154, 20297, 12043, 17470, 215748, 66922, 17756, 56745, 78826, 98496, 68259, 13139, 66949, 211666, 16764, 16155, 57757, 12516	1.26384	1	0.626473	0.534722
GOTERM_BP_ALL	GO:0051251~positive regulation of lymphocyte activation	4	5.88235	0.0458872	12524, 208154, 12501, 12043	4.91092	1	0.637786	0.550006
GOTERM_BP_ALL	GO:0030335~positive regulation of cell migration	5	7.35294	0.0464845	66922, 11854, 20297, 12043, 223697	3.61988	1	0.638304	0.554771
GOTERM_BP_ALL	GO:0019725~cellular homeostasis	7	10.2941	0.0469352	56745, 59033, 78826, 64051, 268512, 12043, 14293	2.60999	1	0.637637	0.558335
GOTERM_BP_ALL	GO:0002757~immune response-activating signal transduction	4	5.88235	0.047184	12524, 12501, 12043, 14293	4.85553	1	0.635377	0.560291
GOTERM_BP_ALL	GO:0048856~anatomical structure development	25	36.7647	0.0474171	52662, 140859, 72147, 272382, 12524, 68404, 12500, 12501, 170826, 17381, 17314, 16598, 14870, 12043, 20297, 17394, 22288, 83395, 17756, 59033, 98496, 68259, 66949, 16764, 57757	1.39202	1	0.63303	0.562115
GOTERM_BP_ALL	GO:0010243~response to organonitrogen compound	7	10.2941	0.0496021	16598, 14870, 170826, 98496, 12043, 211666, 17314	2.57432	1	0.645862	0.57888
GOTERM_BP_ALL	GO:1902105~regulation of leukocyte differentiation	4	5.88235	0.0502802	170826, 20297, 72147, 57757	4.73103	1	0.646876	0.583959
GOTERM_BP_ALL	GO:0072507~divalent inorganic cation homeostasis	5	7.35294	0.0503669	56745, 78826, 64051, 12043, 14293	3.52503	1	0.643464	0.584604
GOTERM_BP_ALL	GO:0035556~intracellular signal transduction	13	19.1176	0.0512809	14870, 11854, 20297, 12043, 140859, 215748, 66922, 12501, 56745, 78826, 13139, 66949, 19418	1.7637	1	0.646233	0.591348
GOTERM_BP_ALL	GO:2000147~positive regulation of cell motility	5	7.35294	0.0513648	66922, 11854, 20297, 12043, 223697	3.50209	1	0.642876	0.591962
GOTERM_BP_ALL	GO:0050863~regulation of T cell activation	4	5.88235	0.0534739	12524, 208154, 12501, 20297	4.61276	1	0.654139	0.607113
GOTERM_BP_ALL	GO:0034097~response to cytokine	6	8.82353	0.0534984	16598, 12524, 98496, 20297, 12043, 16764	2.87442	1	0.650425	0.607286
GOTERM_BP_ALL	GO:0007204~positive regulation of cytosolic calcium ion concentration	4	5.88235	0.0548722	56745, 78826, 12043, 14293	4.56386	1	0.656155	0.616863
GOTERM_BP_ALL	GO:0044767~single-organism developmental process	25	36.7647	0.0550043	52662, 140859, 72147, 272382, 12524, 68404, 12500, 12501, 170826, 17381, 17314, 16598, 14870, 12043, 20297, 17394, 22288, 83395, 17756, 59033, 98496, 68259, 66949, 16764, 57757	1.37308	1	0.653258	0.617773
GOTERM_BP_ALL	GO:0051272~positive regulation of cellular component movement	5	7.35294	0.0551174	66922, 11854, 20297, 12043, 223697	3.42048	1	0.650267	0.61855
GOTERM_BP_ALL	GO:0006950~response to stress	17	25	0.0557329	16598, 19265, 191578, 14870, 20297, 12043, 14293, 70186, 12524, 80859, 56745, 170826, 66949, 17381, 16155, 57757, 17314	1.56031	1	0.650736	0.622752
GOTERM_BP_ALL	GO:0040017~positive regulation of locomotion	5	7.35294	0.0558154	66922, 11854, 20297, 12043, 223697	3.40604	1	0.647602	0.623312
GOTERM_BP_ALL	GO:0002643~regulation of tolerance induction	2	2.94118	0.059138	12524, 12501	32.2893	1	0.665812	0.645222
GOTERM_BP_ALL	GO:0051241~negative regulation of multicellular organismal process	8	11.7647	0.060096	16598, 12524, 14870, 56745, 12043, 52662, 72147, 57757	2.23262	1	0.668273	0.651313
GOTERM_BP_ALL	GO:0050671~positive regulation of lymphocyte proliferation	3	4.41176	0.0603042	12524, 12501, 12043	7.39449	1	0.666007	0.652624
GOTERM_BP_ALL	GO:0010648~negative regulation of cell communication	8	11.7647	0.060774	215748, 14870, 12501, 98496, 68259, 12043, 66949, 52662	2.22685	1	0.665401	0.655565
GOTERM_BP_ALL	GO:0002696~positive regulation of leukocyte activation	4	5.88235	0.0611332	12524, 208154, 12501, 12043	4.36342	1	0.664124	0.657797
GOTERM_BP_ALL	GO:0042325~regulation of phosphorylation	9	13.2353	0.0613334	215748, 14870, 12501, 56745, 170826, 98496, 20297, 12043, 52662	2.06541	1	0.661887	0.659036
GOTERM_BP_ALL	GO:0031589~cell-substrate adhesion	4	5.88235	0.0616283	22288, 57278, 11854, 12043	4.34873	1	0.660259	0.660852
GOTERM_BP_ALL	GO:0023057~negative regulation of signaling	8	11.7647	0.0616855	215748, 14870, 12501, 98496, 68259, 12043, 66949, 52662	2.21919	1	0.657198	0.661203
GOTERM_BP_ALL	GO:0032946~positive regulation of mononuclear cell proliferation	3	4.41176	0.0619307	12524, 12501, 12043	7.2833	1	0.655318	0.662705
GOTERM_BP_ALL	GO:0046651~lymphocyte proliferation	4	5.88235	0.0626241	12524, 208154, 12501, 12043	4.31964	1	0.656187	0.666918
GOTERM_BP_ALL	GO:0032943~mononuclear cell proliferation	4	5.88235	0.0636274	12524, 208154, 12501, 12043	4.29093	1	0.658893	0.672928
GOTERM_BP_ALL	GO:0009653~anatomical structure morphogenesis	14	20.5882	0.0648323	17394, 16598, 68404, 83395, 17756, 170826, 98496, 68259, 12043, 66949, 52662, 17381, 140859, 16764	1.64741	1	0.662717	0.680008
GOTERM_BP_ALL	GO:0015701~bicarbonate transport	2	2.94118	0.0648594	59033, 268512	29.3539	1	0.659616	0.680166
GOTERM_BP_ALL	GO:0048869~cellular developmental process	20	29.4118	0.0653321	16598, 14870, 20297, 12043, 52662, 72147, 17394, 12524, 272382, 68404, 66922, 12500, 12501, 17756, 170826, 98496, 68259, 66949, 57757, 17314	1.44633	1	0.65914	0.682903
GOTERM_BP_ALL	GO:0032502~developmental process	25	36.7647	0.0661949	52662, 140859, 72147, 272382, 12524, 68404, 12500, 12501, 170826, 17381, 17314, 16598, 14870, 12043, 20297, 17394, 22288, 83395, 17756, 59033, 98496, 68259, 66949, 16764, 57757	1.34921	1	0.660916	0.687843
GOTERM_BP_ALL	GO:0055067~monovalent inorganic cation homeostasis	3	4.41176	0.0668993	59033, 268512, 12043	6.96891	1	0.66176	0.691822
GOTERM_BP_ALL	GO:0070665~positive regulation of leukocyte proliferation	3	4.41176	0.0668993	12524, 12501, 12043	6.96891	1	0.66176	0.691822
GOTERM_BP_ALL	GO:0051767~nitric-oxide synthase biosynthetic process	2	2.94118	0.0677073	14870, 20297	28.0776	1	0.663171	0.696327
GOTERM_BP_ALL	GO:0051769~regulation of nitric-oxide synthase biosynthetic process	2	2.94118	0.0677073	14870, 20297	28.0776	1	0.663171	0.696327
GOTERM_BP_ALL	GO:0050867~positive regulation of cell activation	4	5.88235	0.0677159	12524, 208154, 12501, 12043	4.17984	1	0.660098	0.696374
GOTERM_BP_ALL	GO:0045471~response to ethanol	3	4.41176	0.0694323	14870, 12043, 17314	6.82168	1	0.666513	0.705738
GOTERM_BP_ALL	GO:0016477~cell migration	8	11.7647	0.070026	66922, 11854, 20297, 12043, 52662, 17381, 14293, 223697	2.15441	1	0.666682	0.708913
GOTERM_BP_ALL	GO:0042592~homeostatic process	10	14.7059	0.0709322	16598, 56745, 59033, 170826, 78826, 64051, 268512, 12043, 14293, 12516	1.89158	1	0.668528	0.713698
GOTERM_BP_ALL	GO:0010646~regulation of cell communication	14	20.5882	0.071387	14870, 20297, 12043, 52662, 140859, 70186, 215748, 12501, 56745, 78826, 98496, 68259, 66949, 19418	1.62316	1	0.667943	0.716071
GOTERM_BP_ALL	GO:0002253~activation of immune response	4	5.88235	0.0713903	12524, 12501, 12043, 14293	4.08725	1	0.664971	0.716088
GOTERM_BP_ALL	GO:0006875~cellular metal ion homeostasis	5	7.35294	0.0723834	56745, 78826, 64051, 12043, 14293	3.11673	1	0.667259	0.721206
GOTERM_BP_ALL	GO:0051480~regulation of cytosolic calcium ion concentration	4	5.88235	0.0724565	56745, 78826, 12043, 14293	4.06155	1	0.664701	0.721579
GOTERM_BP_ALL	GO:0009636~response to toxic substance	3	4.41176	0.0728583	14870, 12043, 17314	6.63478	1	0.663886	0.723623
GOTERM_BP_ALL	GO:0045061~thymic T cell selection	2	2.94118	0.0733775	12500, 12501	25.8314	1	0.663692	0.726242
GOTERM_BP_ALL	GO:0002507~tolerance induction	2	2.94118	0.0733775	12524, 12501	25.8314	1	0.663692	0.726242
GOTERM_BP_ALL	GO:0030334~regulation of cell migration	6	8.82353	0.0743407	66922, 11854, 20297, 12043, 52662, 223697	2.61099	1	0.665785	0.731039
GOTERM_BP_ALL	GO:0023051~regulation of signaling	14	20.5882	0.0752541	14870, 20297, 12043, 52662, 140859, 70186, 215748, 12501, 56745, 78826, 98496, 68259, 66949, 19418	1.60986	1	0.667586	0.735515
GOTERM_BP_ALL	GO:0071356~cellular response to tumor necrosis factor	3	4.41176	0.0754634	16598, 98496, 20297	6.5012	1	0.665816	0.736531
GOTERM_BP_ALL	GO:0022408~negative regulation of cell-cell adhesion	3	4.41176	0.0763384	208154, 14870, 56745	6.45786	1	0.667403	0.740738
GOTERM_BP_ALL	GO:0002695~negative regulation of leukocyte activation	3	4.41176	0.0772167	208154, 57757, 17470	6.41509	1	0.668978	0.744897
GOTERM_BP_ALL	GO:0033993~response to lipid	7	10.2941	0.0793313	12524, 14870, 170826, 98496, 20297, 12043, 211666	2.28078	1	0.676508	0.754654
GOTERM_BP_ALL	GO:0046640~regulation of alpha-beta T cell proliferation	2	2.94118	0.0818194	208154, 12501	23.0638	1	0.68552	0.765686
GOTERM_BP_ALL	GO:0055085~transmembrane transport	7	10.2941	0.0823666	22288, 215748, 59033, 64051, 268512, 12043, 19418	2.25799	1	0.685347	0.768048
GOTERM_BP_ALL	GO:1901698~response to nitrogen compound	7	10.2941	0.08329	16598, 14870, 170826, 98496, 12043, 211666, 17314	2.25125	1	0.686898	0.771984
GOTERM_BP_ALL	GO:0042129~regulation of T cell proliferation	3	4.41176	0.0834538	12524, 208154, 12501	6.13088	1	0.68498	0.772676
GOTERM_BP_ALL	GO:0031295~T cell costimulation	2	2.94118	0.0846166	208154, 12501	22.2685	1	0.687595	0.777529
GOTERM_BP_ALL	GO:0031294~lymphocyte costimulation	2	2.94118	0.0874054	208154, 12501	21.5262	1	0.69728	0.788774
GOTERM_BP_ALL	GO:0043368~positive T cell selection	2	2.94118	0.0874054	12500, 12043	21.5262	1	0.69728	0.788774
GOTERM_BP_ALL	GO:2000145~regulation of cell motility	6	8.82353	0.0884282	66922, 11854, 20297, 12043, 52662, 223697	2.47744	1	0.699094	0.792762
GOTERM_BP_ALL	GO:0051384~response to glucocorticoid	3	4.41176	0.0889195	14870, 170826, 12043	5.90658	1	0.69862	0.794653
GOTERM_BP_ALL	GO:0044707~single-multicellular organism process	25	36.7647	0.0891152	52662, 140859, 72147, 272382, 12524, 80884, 68404, 12500, 12501, 170826, 17314, 16598, 14870, 12043, 20297, 17394, 66922, 83395, 17756, 56745, 59033, 68259, 16764, 57757, 12516	1.31023	1	0.696898	0.795402
GOTERM_BP_ALL	GO:0002429~immune response-activating cell surface receptor signaling pathway	3	4.41176	0.0898407	12501, 12043, 14293	5.87078	1	0.697434	0.798154
GOTERM_BP_ALL	GO:0051707~response to other organism	7	10.2941	0.0905646	12524, 14870, 20297, 12043, 211666, 16155, 57757	2.20083	1	0.697958	0.800866
GOTERM_BP_ALL	GO:0043207~response to external biotic stimulus	7	10.2941	0.0908887	12524, 14870, 20297, 12043, 211666, 16155, 57757	2.19869	1	0.69681	0.802069
GOTERM_BP_ALL	GO:0001817~regulation of cytokine production	5	7.35294	0.0921154	16598, 14870, 12501, 20297, 57757	2.86253	1	0.699413	0.80656
GOTERM_BP_ALL	GO:0030225~macrophage differentiation	2	2.94118	0.0957218	272382, 72147	19.5693	1	0.711486	0.819216
GOTERM_BP_ALL	GO:0050870~positive regulation of T cell activation	3	4.41176	0.0963685	12524, 208154, 12501	5.63185	1	0.711595	0.821401
GOTERM_BP_ALL	GO:0002285~lymphocyte activation involved in immune response	3	4.41176	0.0982583	12524, 20297, 57757	5.56712	1	0.716505	0.827645
GOTERM_BP_ALL	GO:0046633~alpha-beta T cell proliferation	2	2.94118	0.0984774	208154, 12501	18.9937	1	0.714953	0.828356
